# Supplementary material for: Functional genomics of the lactic acid bacterium Limosilactobacillus fermentum LAB-1: metabolic, probiotic and biotechnological perspectives
Source: Heliyon. 2022 Nov 5;8(11):e11412. doi: 10.1016/j.heliyon.2022.e11412 (PMC9647476; doi:10.1016/j.heliyon.2022.e11412)
Supplement: Subsystems and Features.xlsx [file mmc1.xlsx]

## Sheet: RAST Subsystems & Features
Category	Subcategory	Subsystem	Role	Features
Cofactors, Vitamins, Prosthetic Groups, Pigments	Biotin	Biotin biosynthesis	3-ketoacyl-CoA thiolase (EC 2.3.1.16)	fig|6666666.909011.peg.179
Cofactors, Vitamins, Prosthetic Groups, Pigments	Biotin	Biotin biosynthesis	predicted biotin regulatory protein BioR (GntR family)	fig|6666666.909011.peg.407
Cofactors, Vitamins, Prosthetic Groups, Pigments	Biotin	Biotin biosynthesis	Substrate-specific component BioY of biotin ECF transporter	fig|6666666.909011.peg.511
Cofactors, Vitamins, Prosthetic Groups, Pigments	Biotin	Biotin biosynthesis	Biotin operon repressor	fig|6666666.909011.peg.512
Cofactors, Vitamins, Prosthetic Groups, Pigments	Biotin	Biotin biosynthesis	Biotin-protein ligase (EC 6.3.4.15)	fig|6666666.909011.peg.512
Cofactors, Vitamins, Prosthetic Groups, Pigments	Biotin	Biotin biosynthesis Experimental	Competence protein F homolog, phosphoribosyltransferase domain	fig|6666666.909011.peg.521
Cofactors, Vitamins, Prosthetic Groups, Pigments	Cofactors, Vitamins, Prosthetic Groups, Pigments - no subcategory	Thiamin biosynthesis	Predicted hydroxymethylpyrimidine transporter CytX	fig|6666666.909011.peg.1524
Cofactors, Vitamins, Prosthetic Groups, Pigments	Cofactors, Vitamins, Prosthetic Groups, Pigments - no subcategory	Thiamin biosynthesis	tRNA S(4)U 4-thiouridine synthase (former ThiI)	fig|6666666.909011.peg.151
Cofactors, Vitamins, Prosthetic Groups, Pigments	Cofactors, Vitamins, Prosthetic Groups, Pigments - no subcategory	Thiamin biosynthesis	Thiamin pyrophosphokinase (EC 2.7.6.2)	fig|6666666.909011.peg.351
Cofactors, Vitamins, Prosthetic Groups, Pigments	Cofactors, Vitamins, Prosthetic Groups, Pigments - no subcategory	Thiamin biosynthesis	Transmembrane component YkoC of energizing module of thiamin-regulated ECF transporter for HydroxyMethylPyrimidine	fig|6666666.909011.peg.1076
Cofactors, Vitamins, Prosthetic Groups, Pigments	Cofactors, Vitamins, Prosthetic Groups, Pigments - no subcategory	Thiamin biosynthesis	1-deoxy-D-xylulose 5-phosphate synthase (EC 2.2.1.7)	fig|6666666.909011.peg.163, fig|6666666.909011.peg.1634
Cofactors, Vitamins, Prosthetic Groups, Pigments	Cofactors, Vitamins, Prosthetic Groups, Pigments - no subcategory	Thiamin biosynthesis	Phosphomethylpyrimidine kinase (EC 2.7.4.7)	fig|6666666.909011.peg.1317, fig|6666666.909011.peg.1319
Cofactors, Vitamins, Prosthetic Groups, Pigments	Cofactors, Vitamins, Prosthetic Groups, Pigments - no subcategory	Thiamin biosynthesis	Substrate-specific component YkoE of thiamin-regulated ECF transporter for HydroxyMethylPyrimidine	fig|6666666.909011.peg.1074, fig|6666666.909011.peg.1760
Cofactors, Vitamins, Prosthetic Groups, Pigments	Cofactors, Vitamins, Prosthetic Groups, Pigments - no subcategory	Thiamin biosynthesis	Thiaminase II (EC 3.5.99.2)	fig|6666666.909011.peg.581, fig|6666666.909011.peg.582
Cofactors, Vitamins, Prosthetic Groups, Pigments	Cofactors, Vitamins, Prosthetic Groups, Pigments - no subcategory	Thiamin biosynthesis	Thiamin-phosphate pyrophosphorylase (EC 2.5.1.3)	fig|6666666.909011.peg.1318
Cofactors, Vitamins, Prosthetic Groups, Pigments	Cofactors, Vitamins, Prosthetic Groups, Pigments - no subcategory	Thiamin biosynthesis	Hydroxyethylthiazole kinase (EC 2.7.1.50)	fig|6666666.909011.peg.1320
Cofactors, Vitamins, Prosthetic Groups, Pigments	Quinone cofactors	Menaquinone and Phylloquinone Biosynthesis	Naphthoate synthase (EC 4.1.3.36)	fig|6666666.909011.peg.199
Cofactors, Vitamins, Prosthetic Groups, Pigments	Quinone cofactors	Menaquinone and Phylloquinone Biosynthesis	2-heptaprenyl-1,4-naphthoquinone methyltransferase (EC 2.1.1.163)	fig|6666666.909011.peg.745
Cofactors, Vitamins, Prosthetic Groups, Pigments	Quinone cofactors	Menaquinone and Phylloquinone Biosynthesis	O-succinylbenzoic acid--CoA ligase (EC 6.2.1.26)	fig|6666666.909011.peg.198
Cofactors, Vitamins, Prosthetic Groups, Pigments	Quinone cofactors	Menaquinone and Phylloquinone Biosynthesis	O-succinylbenzoate synthase (EC 4.2.1.113)	fig|6666666.909011.peg.1608
Cofactors, Vitamins, Prosthetic Groups, Pigments	Riboflavin, FMN, FAD	Riboflavin, FMN and FAD metabolism in plants	FMN adenylyltransferase (EC 2.7.7.2)	fig|6666666.909011.peg.11
Cofactors, Vitamins, Prosthetic Groups, Pigments	Riboflavin, FMN, FAD	Riboflavin, FMN and FAD metabolism in plants	FIG000859: hypothetical protein YebC	fig|6666666.909011.peg.1370
Cofactors, Vitamins, Prosthetic Groups, Pigments	Riboflavin, FMN, FAD	Riboflavin, FMN and FAD metabolism in plants	Substrate-specific component RibU of riboflavin ECF transporter	fig|6666666.909011.peg.1894
Cofactors, Vitamins, Prosthetic Groups, Pigments	Riboflavin, FMN, FAD	Riboflavin, FMN and FAD metabolism in plants	Multi antimicrobial extrusion protein (Na(+)/drug antiporter), MATE family of MDR efflux pumps	fig|6666666.909011.peg.857, fig|6666666.909011.peg.915
Cofactors, Vitamins, Prosthetic Groups, Pigments	Riboflavin, FMN, FAD	Riboflavin, FMN and FAD metabolism in plants	C-terminal domain of CinA type S	fig|6666666.909011.peg.1339
Cofactors, Vitamins, Prosthetic Groups, Pigments	Riboflavin, FMN, FAD	Riboflavin, FMN and FAD metabolism in plants	6,7-dimethyl-8-ribityllumazine synthase (EC 2.5.1.78)	fig|6666666.909011.peg.784
Cofactors, Vitamins, Prosthetic Groups, Pigments	Riboflavin, FMN, FAD	Riboflavin, FMN and FAD metabolism in plants	5-amino-6-(5-phosphoribosylamino)uracil reductase (EC 1.1.1.193)	fig|6666666.909011.peg.787
Cofactors, Vitamins, Prosthetic Groups, Pigments	Riboflavin, FMN, FAD	Riboflavin, FMN and FAD metabolism in plants	tRNA pseudouridine synthase B (EC 4.2.1.70)	fig|6666666.909011.peg.12
Cofactors, Vitamins, Prosthetic Groups, Pigments	Riboflavin, FMN, FAD	Riboflavin, FMN and FAD metabolism in plants	Riboflavin kinase (EC 2.7.1.26)	fig|6666666.909011.peg.11
Cofactors, Vitamins, Prosthetic Groups, Pigments	Riboflavin, FMN, FAD	Riboflavin, FMN and FAD metabolism in plants	GTP cyclohydrolase II (EC 3.5.4.25)	fig|6666666.909011.peg.785
Cofactors, Vitamins, Prosthetic Groups, Pigments	Riboflavin, FMN, FAD	Riboflavin, FMN and FAD metabolism in plants	Riboflavin synthase eubacterial/eukaryotic (EC 2.5.1.9)	fig|6666666.909011.peg.786
Cofactors, Vitamins, Prosthetic Groups, Pigments	Riboflavin, FMN, FAD	Riboflavin, FMN and FAD metabolism in plants	Diaminohydroxyphosphoribosylaminopyrimidine deaminase (EC 3.5.4.26)	fig|6666666.909011.peg.787
Cofactors, Vitamins, Prosthetic Groups, Pigments	Riboflavin, FMN, FAD	Riboflavin, FMN and FAD metabolism in plants	3,4-dihydroxy-2-butanone 4-phosphate synthase (EC 4.1.99.12)	fig|6666666.909011.peg.646, fig|6666666.909011.peg.785
Cofactors, Vitamins, Prosthetic Groups, Pigments	Riboflavin, FMN, FAD	riboflavin to FAD	FMN adenylyltransferase (EC 2.7.7.2)	fig|6666666.909011.peg.11
Cofactors, Vitamins, Prosthetic Groups, Pigments	Riboflavin, FMN, FAD	riboflavin to FAD	Riboflavin synthase eubacterial/eukaryotic (EC 2.5.1.9)	fig|6666666.909011.peg.786
Cofactors, Vitamins, Prosthetic Groups, Pigments	Riboflavin, FMN, FAD	riboflavin to FAD	Riboflavin kinase (EC 2.7.1.26)	fig|6666666.909011.peg.11
Cofactors, Vitamins, Prosthetic Groups, Pigments	Riboflavin, FMN, FAD	riboflavin to FAD	3,4-dihydroxy-2-butanone 4-phosphate synthase (EC 4.1.99.12)	fig|6666666.909011.peg.646, fig|6666666.909011.peg.785
Cofactors, Vitamins, Prosthetic Groups, Pigments	Riboflavin, FMN, FAD	Flavodoxin	Flavodoxin	fig|6666666.909011.peg.788, fig|6666666.909011.peg.804, fig|6666666.909011.peg.1694
Cofactors, Vitamins, Prosthetic Groups, Pigments	Riboflavin, FMN, FAD	Flavodoxin	NAD(P)H oxidoreductase YRKL (EC 1.6.99.-)	fig|6666666.909011.peg.696
Cofactors, Vitamins, Prosthetic Groups, Pigments	Riboflavin, FMN, FAD	Flavodoxin	Flavodoxin 2	fig|6666666.909011.peg.696
Cofactors, Vitamins, Prosthetic Groups, Pigments	Riboflavin, FMN, FAD	Riboflavin, FMN and FAD metabolism	FMN adenylyltransferase (EC 2.7.7.2)	fig|6666666.909011.peg.11
Cofactors, Vitamins, Prosthetic Groups, Pigments	Riboflavin, FMN, FAD	Riboflavin, FMN and FAD metabolism	Substrate-specific component RibU of riboflavin ECF transporter	fig|6666666.909011.peg.1894
Cofactors, Vitamins, Prosthetic Groups, Pigments	Riboflavin, FMN, FAD	Riboflavin, FMN and FAD metabolism	6,7-dimethyl-8-ribityllumazine synthase (EC 2.5.1.78)	fig|6666666.909011.peg.784
Cofactors, Vitamins, Prosthetic Groups, Pigments	Riboflavin, FMN, FAD	Riboflavin, FMN and FAD metabolism	5-amino-6-(5-phosphoribosylamino)uracil reductase (EC 1.1.1.193)	fig|6666666.909011.peg.787
Cofactors, Vitamins, Prosthetic Groups, Pigments	Riboflavin, FMN, FAD	Riboflavin, FMN and FAD metabolism	Riboflavin kinase (EC 2.7.1.26)	fig|6666666.909011.peg.11
Cofactors, Vitamins, Prosthetic Groups, Pigments	Riboflavin, FMN, FAD	Riboflavin, FMN and FAD metabolism	GTP cyclohydrolase II (EC 3.5.4.25)	fig|6666666.909011.peg.785
Cofactors, Vitamins, Prosthetic Groups, Pigments	Riboflavin, FMN, FAD	Riboflavin, FMN and FAD metabolism	Riboflavin synthase eubacterial/eukaryotic (EC 2.5.1.9)	fig|6666666.909011.peg.786
Cofactors, Vitamins, Prosthetic Groups, Pigments	Riboflavin, FMN, FAD	Riboflavin, FMN and FAD metabolism	Diaminohydroxyphosphoribosylaminopyrimidine deaminase (EC 3.5.4.26)	fig|6666666.909011.peg.787
Cofactors, Vitamins, Prosthetic Groups, Pigments	Riboflavin, FMN, FAD	Riboflavin, FMN and FAD metabolism	3,4-dihydroxy-2-butanone 4-phosphate synthase (EC 4.1.99.12)	fig|6666666.909011.peg.646, fig|6666666.909011.peg.785
Cofactors, Vitamins, Prosthetic Groups, Pigments	Pyridoxine	Pyridoxin (Vitamin B6) Biosynthesis	D-3-phosphoglycerate dehydrogenase (EC 1.1.1.95)	fig|6666666.909011.peg.684, fig|6666666.909011.peg.781, fig|6666666.909011.peg.1910
Cofactors, Vitamins, Prosthetic Groups, Pigments	Pyridoxine	Pyridoxin (Vitamin B6) Biosynthesis	Pyridoxamine 5'-phosphate oxidase (EC 1.4.3.5)	fig|6666666.909011.peg.1365
Cofactors, Vitamins, Prosthetic Groups, Pigments	Pyridoxine	Pyridoxin (Vitamin B6) Biosynthesis	Pyridoxal kinase (EC 2.7.1.35)	fig|6666666.909011.peg.1491
Cofactors, Vitamins, Prosthetic Groups, Pigments	Pyridoxine	Pyridoxin (Vitamin B6) Biosynthesis	Phosphoserine aminotransferase (EC 2.6.1.52)	fig|6666666.909011.peg.780
Cofactors, Vitamins, Prosthetic Groups, Pigments	Pyridoxine	Pyridoxin (Vitamin B6) Biosynthesis	NAD-dependent glyceraldehyde-3-phosphate dehydrogenase (EC 1.2.1.12)	fig|6666666.909011.peg.245
Cofactors, Vitamins, Prosthetic Groups, Pigments	Pyridoxine	Pyridoxin (Vitamin B6) Biosynthesis	1-deoxy-D-xylulose 5-phosphate synthase (EC 2.2.1.7)	fig|6666666.909011.peg.163, fig|6666666.909011.peg.1634
Cofactors, Vitamins, Prosthetic Groups, Pigments	Pyridoxine	Pyridoxin(Vitamin B6) Degradation Pathway	Hypothetical NagD-like phosphatase	fig|6666666.909011.peg.1384
Cofactors, Vitamins, Prosthetic Groups, Pigments	NAD and NADP	NAD and NADP cofactor biosynthesis global	Nudix-related transcriptional regulator NrtR	fig|6666666.909011.peg.418
Cofactors, Vitamins, Prosthetic Groups, Pigments	NAD and NADP	NAD and NADP cofactor biosynthesis global	Nicotinate phosphoribosyltransferase (EC 2.4.2.11)	fig|6666666.909011.peg.416, fig|6666666.909011.peg.433
Cofactors, Vitamins, Prosthetic Groups, Pigments	NAD and NADP	NAD and NADP cofactor biosynthesis global	NAD kinase (EC 2.7.1.23)	fig|6666666.909011.peg.540
Cofactors, Vitamins, Prosthetic Groups, Pigments	NAD and NADP	NAD and NADP cofactor biosynthesis global	C-terminal domain of CinA type S	fig|6666666.909011.peg.1339, fig|6666666.909011.peg.1339
Cofactors, Vitamins, Prosthetic Groups, Pigments	NAD and NADP	NAD and NADP cofactor biosynthesis global	ADP-ribose pyrophosphatase (EC 3.6.1.13)	fig|6666666.909011.peg.564
Cofactors, Vitamins, Prosthetic Groups, Pigments	NAD and NADP	NAD and NADP cofactor biosynthesis global	NAD synthetase (EC 6.3.1.5)	fig|6666666.909011.peg.434
Cofactors, Vitamins, Prosthetic Groups, Pigments	NAD and NADP	NAD and NADP cofactor biosynthesis global	Ribosyl nicotinamide transporter, PnuC-like	fig|6666666.909011.peg.1607
Cofactors, Vitamins, Prosthetic Groups, Pigments	NAD and NADP	NAD and NADP cofactor biosynthesis global	Nicotinate-nucleotide adenylyltransferase (EC 2.7.7.18)	fig|6666666.909011.peg.865
Cofactors, Vitamins, Prosthetic Groups, Pigments	NAD and NADP	NAD and NADP cofactor biosynthesis global	Nicotinamidase (EC 3.5.1.19)	fig|6666666.909011.peg.417
Cofactors, Vitamins, Prosthetic Groups, Pigments	Folate and pterines	Folate biosynthesis cluster	GTP cyclohydrolase I (EC 3.5.4.16) type 1	fig|6666666.909011.peg.901
Cofactors, Vitamins, Prosthetic Groups, Pigments	Folate and pterines	Folate biosynthesis cluster	Cell division protein FtsH (EC 3.4.24.-)	fig|6666666.909011.peg.1179
Cofactors, Vitamins, Prosthetic Groups, Pigments	Folate and pterines	Folate biosynthesis cluster	Dihydropteroate synthase (EC 2.5.1.15)	fig|6666666.909011.peg.898
Cofactors, Vitamins, Prosthetic Groups, Pigments	Folate and pterines	Folate biosynthesis cluster	Dihydroneopterin aldolase (EC 4.1.2.25)	fig|6666666.909011.peg.903
Cofactors, Vitamins, Prosthetic Groups, Pigments	Folate and pterines	Folate biosynthesis cluster	2-amino-4-hydroxy-6-hydroxymethyldihydropteridine pyrophosphokinase (EC 2.7.6.3)	fig|6666666.909011.peg.902
Cofactors, Vitamins, Prosthetic Groups, Pigments	Folate and pterines	Folate biosynthesis cluster	tRNA(Ile)-lysidine synthetase (EC 6.3.4.19)	fig|6666666.909011.peg.1177
Cofactors, Vitamins, Prosthetic Groups, Pigments	Folate and pterines	Folate biosynthesis cluster	Hypoxanthine-guanine phosphoribosyltransferase (EC 2.4.2.8)	fig|6666666.909011.peg.1178
Cofactors, Vitamins, Prosthetic Groups, Pigments	Folate and pterines	Molybdenum cofactor biosynthesis	Molybdenum transport ATP-binding protein ModC (TC 3.A.1.8.1)	fig|6666666.909011.peg.1468
Cofactors, Vitamins, Prosthetic Groups, Pigments	Folate and pterines	Molybdenum cofactor biosynthesis	Molybdenum cofactor biosynthesis protein MoaC	fig|6666666.909011.peg.755
Cofactors, Vitamins, Prosthetic Groups, Pigments	Folate and pterines	Molybdenum cofactor biosynthesis	Molybdenum cofactor biosynthesis protein MoaE	fig|6666666.909011.peg.739
Cofactors, Vitamins, Prosthetic Groups, Pigments	Folate and pterines	Molybdenum cofactor biosynthesis	Molybdopterin biosynthesis protein MoeA	fig|6666666.909011.peg.756
Cofactors, Vitamins, Prosthetic Groups, Pigments	Folate and pterines	Molybdenum cofactor biosynthesis	GTP cyclohydrolase II (EC 3.5.4.25)	fig|6666666.909011.peg.785
Cofactors, Vitamins, Prosthetic Groups, Pigments	Folate and pterines	Molybdenum cofactor biosynthesis	Molybdopterin-guanine dinucleotide biosynthesis protein MobA	fig|6666666.909011.peg.754
Cofactors, Vitamins, Prosthetic Groups, Pigments	Folate and pterines	Molybdenum cofactor biosynthesis	Molybdenum cofactor biosynthesis protein MoaD	fig|6666666.909011.peg.740
Cofactors, Vitamins, Prosthetic Groups, Pigments	Folate and pterines	Molybdenum cofactor biosynthesis	GTP cyclohydrolase I (EC 3.5.4.16) type 1	fig|6666666.909011.peg.901
Cofactors, Vitamins, Prosthetic Groups, Pigments	Folate and pterines	Molybdenum cofactor biosynthesis	Molybdenum cofactor biosynthesis protein MoaA	fig|6666666.909011.peg.741
Cofactors, Vitamins, Prosthetic Groups, Pigments	Folate and pterines	Molybdenum cofactor biosynthesis	Molybdenum cofactor biosynthesis protein MoaB	fig|6666666.909011.peg.757
Cofactors, Vitamins, Prosthetic Groups, Pigments	Folate and pterines	Molybdenum cofactor biosynthesis	Molybdopterin biosynthesis protein MoeB	fig|6666666.909011.peg.758
Cofactors, Vitamins, Prosthetic Groups, Pigments	Folate and pterines	Folate Biosynthesis	Folylpolyglutamate synthase (EC 6.3.2.17)	fig|6666666.909011.peg.900, fig|6666666.909011.peg.1327
Cofactors, Vitamins, Prosthetic Groups, Pigments	Folate and pterines	Folate Biosynthesis	Dihydropteroate synthase (EC 2.5.1.15)	fig|6666666.909011.peg.898
Cofactors, Vitamins, Prosthetic Groups, Pigments	Folate and pterines	Folate Biosynthesis	5-formyltetrahydrofolate cyclo-ligase (EC 6.3.3.2)	fig|6666666.909011.peg.843
Cofactors, Vitamins, Prosthetic Groups, Pigments	Folate and pterines	Folate Biosynthesis	Dihydrofolate reductase (EC 1.5.1.3)	fig|6666666.909011.peg.1907
Cofactors, Vitamins, Prosthetic Groups, Pigments	Folate and pterines	Folate Biosynthesis	Dihydrofolate synthase (EC 6.3.2.12)	fig|6666666.909011.peg.900, fig|6666666.909011.peg.1327
Cofactors, Vitamins, Prosthetic Groups, Pigments	Folate and pterines	Folate Biosynthesis	GTP cyclohydrolase I (EC 3.5.4.16) type 1	fig|6666666.909011.peg.901
Cofactors, Vitamins, Prosthetic Groups, Pigments	Folate and pterines	Folate Biosynthesis	Thymidylate synthase (EC 2.1.1.45)	fig|6666666.909011.peg.1906
Cofactors, Vitamins, Prosthetic Groups, Pigments	Folate and pterines	Folate Biosynthesis	2-amino-4-hydroxy-6-hydroxymethyldihydropteridine pyrophosphokinase (EC 2.7.6.3)	fig|6666666.909011.peg.902
Cofactors, Vitamins, Prosthetic Groups, Pigments	Folate and pterines	Folate Biosynthesis	Dihydroneopterin aldolase (EC 4.1.2.25)	fig|6666666.909011.peg.903
Cofactors, Vitamins, Prosthetic Groups, Pigments	Folate and pterines	Folate Biosynthesis	Para-aminobenzoate synthase, amidotransferase component (EC 2.6.1.85)	fig|6666666.909011.peg.1750
Cofactors, Vitamins, Prosthetic Groups, Pigments	Folate and pterines	5-FCL-like protein	Alcohol dehydrogenase (EC 1.1.1.1)	fig|6666666.909011.peg.466, fig|6666666.909011.peg.1128, fig|6666666.909011.peg.1415, fig|6666666.909011.peg.1679, fig|6666666.909011.peg.1695, fig|6666666.909011.peg.1697, fig|6666666.909011.peg.1756
Cofactors, Vitamins, Prosthetic Groups, Pigments	Folate and pterines	5-FCL-like protein	Isocitrate dehydrogenase [NADP] (EC 1.1.1.42)	fig|6666666.909011.peg.1490
Cofactors, Vitamins, Prosthetic Groups, Pigments	Folate and pterines	5-FCL-like protein	Formate--tetrahydrofolate ligase (EC 6.3.4.3)	fig|6666666.909011.peg.298
Cofactors, Vitamins, Prosthetic Groups, Pigments	Folate and pterines	5-FCL-like protein	5-formyltetrahydrofolate cyclo-ligase (EC 6.3.3.2)	fig|6666666.909011.peg.843
Cofactors, Vitamins, Prosthetic Groups, Pigments	Folate and pterines	5-FCL-like protein	Dihydrofolate reductase (EC 1.5.1.3)	fig|6666666.909011.peg.1907
Cofactors, Vitamins, Prosthetic Groups, Pigments	Folate and pterines	5-FCL-like protein	Serine hydroxymethyltransferase (EC 2.1.2.1)	fig|6666666.909011.peg.118
Cofactors, Vitamins, Prosthetic Groups, Pigments	Folate and pterines	5-FCL-like protein	Methylenetetrahydrofolate dehydrogenase (NADP+) (EC 1.5.1.5)	fig|6666666.909011.peg.824
Cofactors, Vitamins, Prosthetic Groups, Pigments	Folate and pterines	5-FCL-like protein	Phosphoribosylglycinamide formyltransferase (EC 2.1.2.2)	fig|6666666.909011.peg.312
Cofactors, Vitamins, Prosthetic Groups, Pigments	Folate and pterines	5-FCL-like protein	Phosphomethylpyrimidine kinase (EC 2.7.4.7)	fig|6666666.909011.peg.1317, fig|6666666.909011.peg.1319
Cofactors, Vitamins, Prosthetic Groups, Pigments	Folate and pterines	5-FCL-like protein	Phosphoribosylaminoimidazolecarboxamide formyltransferase (EC 2.1.2.3)	fig|6666666.909011.peg.313
Cofactors, Vitamins, Prosthetic Groups, Pigments	Folate and pterines	5-FCL-like protein	Thiaminase II (EC 3.5.99.2)	fig|6666666.909011.peg.581, fig|6666666.909011.peg.582
Cofactors, Vitamins, Prosthetic Groups, Pigments	Folate and pterines	5-FCL-like protein	Thiamin-phosphate pyrophosphorylase (EC 2.5.1.3)	fig|6666666.909011.peg.1318
Cofactors, Vitamins, Prosthetic Groups, Pigments	Folate and pterines	5-FCL-like protein	Dihydrolipoamide acetyltransferase component of pyruvate dehydrogenase complex (EC 2.3.1.12)	fig|6666666.909011.peg.1831
Cofactors, Vitamins, Prosthetic Groups, Pigments	Folate and pterines	5-FCL-like protein	Hydroxyethylthiazole kinase (EC 2.7.1.50)	fig|6666666.909011.peg.1320
Cofactors, Vitamins, Prosthetic Groups, Pigments	Lipoic acid	Lipoic acid metabolism	Lipoate-protein ligase A	fig|6666666.909011.peg.89, fig|6666666.909011.peg.1213, fig|6666666.909011.peg.1829
Cofactors, Vitamins, Prosthetic Groups, Pigments	Coenzyme A	Coenzyme A Biosynthesis	2-dehydropantoate 2-reductase (EC 1.1.1.169)	fig|6666666.909011.peg.533, fig|6666666.909011.peg.1412
Cofactors, Vitamins, Prosthetic Groups, Pigments	Coenzyme A	Coenzyme A Biosynthesis	Phosphopantetheine adenylyltransferase (EC 2.7.7.3)	fig|6666666.909011.peg.990
Cofactors, Vitamins, Prosthetic Groups, Pigments	Coenzyme A	Coenzyme A Biosynthesis	Phosphopantothenoylcysteine synthetase (EC 6.3.2.5)	fig|6666666.909011.peg.359
Cofactors, Vitamins, Prosthetic Groups, Pigments	Coenzyme A	Coenzyme A Biosynthesis	Phosphopantothenoylcysteine decarboxylase (EC 4.1.1.36)	fig|6666666.909011.peg.359
Cofactors, Vitamins, Prosthetic Groups, Pigments	Coenzyme A	Coenzyme A Biosynthesis	Pantothenate kinase (EC 2.7.1.33)	fig|6666666.909011.peg.1617
Cofactors, Vitamins, Prosthetic Groups, Pigments	Coenzyme A	Coenzyme A Biosynthesis	Dephospho-CoA kinase (EC 2.7.1.24)	fig|6666666.909011.peg.877
Cofactors, Vitamins, Prosthetic Groups, Pigments	Coenzyme A	Coenzyme A Biosynthesis	Substrate-specific component PanT of predicted pantothenate ECF transporter	fig|6666666.909011.peg.415
Cell Wall and Capsule	Capsular and extracellular polysacchrides	dTDP-rhamnose synthesis	dTDP-4-dehydrorhamnose reductase (EC 1.1.1.133)	fig|6666666.909011.peg.1549
Cell Wall and Capsule	Capsular and extracellular polysacchrides	dTDP-rhamnose synthesis	dTDP-glucose 4,6-dehydratase (EC 4.2.1.46)	fig|6666666.909011.peg.406, fig|6666666.909011.peg.1548
Cell Wall and Capsule	Capsular and extracellular polysacchrides	dTDP-rhamnose synthesis	dTDP-rhamnosyl transferase RfbF (EC 2.-.-.-)	fig|6666666.909011.peg.1852
Cell Wall and Capsule	Capsular and extracellular polysacchrides	dTDP-rhamnose synthesis	dTDP-4-dehydrorhamnose 3,5-epimerase (EC 5.1.3.13)	fig|6666666.909011.peg.1547
Cell Wall and Capsule	Capsular and extracellular polysacchrides	dTDP-rhamnose synthesis	Glucose-1-phosphate thymidylyltransferase (EC 2.7.7.24)	fig|6666666.909011.peg.1546
Cell Wall and Capsule	Capsular and extracellular polysacchrides	Rhamnose containing glycans	UDP-glucose 4-epimerase (EC 5.1.3.2)	fig|6666666.909011.peg.486
Cell Wall and Capsule	Capsular and extracellular polysacchrides	Rhamnose containing glycans	dTDP-4-dehydrorhamnose reductase (EC 1.1.1.133)	fig|6666666.909011.peg.1549
Cell Wall and Capsule	Capsular and extracellular polysacchrides	Rhamnose containing glycans	Alpha-L-Rha alpha-1,3-L-rhamnosyltransferase (EC 2.4.1.-)	fig|6666666.909011.peg.1112, fig|6666666.909011.peg.1543
Cell Wall and Capsule	Capsular and extracellular polysacchrides	Rhamnose containing glycans	dTDP-glucose 4,6-dehydratase (EC 4.2.1.46)	fig|6666666.909011.peg.406, fig|6666666.909011.peg.1548
Cell Wall and Capsule	Capsular and extracellular polysacchrides	Rhamnose containing glycans	dTDP-4-dehydrorhamnose 3,5-epimerase (EC 5.1.3.13)	fig|6666666.909011.peg.1547
Cell Wall and Capsule	Capsular and extracellular polysacchrides	Rhamnose containing glycans	Glucose-1-phosphate thymidylyltransferase (EC 2.7.7.24)	fig|6666666.909011.peg.1546
Cell Wall and Capsule	Capsular and extracellular polysacchrides	Exopolysaccharide Biosynthesis	Manganese-dependent protein-tyrosine phosphatase (EC 3.1.3.48)	fig|6666666.909011.peg.1109
Cell Wall and Capsule	Capsular and extracellular polysacchrides	Exopolysaccharide Biosynthesis	Tyrosine-protein kinase transmembrane modulator EpsC	fig|6666666.909011.peg.814, fig|6666666.909011.peg.1107
Cell Wall and Capsule	Capsular and extracellular polysacchrides	Exopolysaccharide Biosynthesis	Tyrosine-protein kinase EpsD (EC 2.7.10.2)	fig|6666666.909011.peg.1108
Cell Wall and Capsule	Capsular and extracellular polysacchrides	Exopolysaccharide Biosynthesis	Undecaprenyl-phosphate galactosephosphotransferase (EC 2.7.8.6)	fig|6666666.909011.peg.811, fig|6666666.909011.peg.1110
Cell Wall and Capsule	Capsular and extracellular polysacchrides	Sialic Acid Metabolism	PTS system, mannose-specific IIB component (EC 2.7.1.69)	fig|6666666.909011.peg.276
Cell Wall and Capsule	Capsular and extracellular polysacchrides	Sialic Acid Metabolism	Glucosamine-1-phosphate N-acetyltransferase (EC 2.3.1.157)	fig|6666666.909011.peg.1151
Cell Wall and Capsule	Capsular and extracellular polysacchrides	Sialic Acid Metabolism	PTS system, mannose-specific IIC component (EC 2.7.1.69)	fig|6666666.909011.peg.277
Cell Wall and Capsule	Capsular and extracellular polysacchrides	Sialic Acid Metabolism	Glucosamine--fructose-6-phosphate aminotransferase [isomerizing] (EC 2.6.1.16)	fig|6666666.909011.peg.264
Cell Wall and Capsule	Capsular and extracellular polysacchrides	Sialic Acid Metabolism	Phosphoglucosamine mutase (EC 5.4.2.10)	fig|6666666.909011.peg.263, fig|6666666.909011.peg.591
Cell Wall and Capsule	Capsular and extracellular polysacchrides	Sialic Acid Metabolism	PTS system, mannose-specific IIA component (EC 2.7.1.69)	fig|6666666.909011.peg.276
Cell Wall and Capsule	Capsular and extracellular polysacchrides	Sialic Acid Metabolism	N-acetylglucosamine-1-phosphate uridyltransferase (EC 2.7.7.23)	fig|6666666.909011.peg.1151
Cell Wall and Capsule	Capsular and extracellular polysacchrides	Sialic Acid Metabolism	PTS system, mannose-specific IID component (EC 2.7.1.69)	fig|6666666.909011.peg.278
Cell Wall and Capsule	Cell Wall and Capsule - no subcategory	Murein Hydrolases	Membrane-bound lytic murein transglycosylase D precursor (EC 3.2.1.-)	fig|6666666.909011.peg.384, fig|6666666.909011.peg.1580
Cell Wall and Capsule	Cell Wall and Capsule - no subcategory	Murein Hydrolases	N-acetylmuramoyl-L-alanine amidase (EC 3.5.1.28)	fig|6666666.909011.peg.88, fig|6666666.909011.peg.1194
Cell Wall and Capsule	Cell Wall and Capsule - no subcategory	Murein Hydrolases	D-alanyl-D-alanine carboxypeptidase (EC 3.4.16.4)	fig|6666666.909011.peg.291, fig|6666666.909011.peg.1006
Cell Wall and Capsule	Cell Wall and Capsule - no subcategory	Peptidoglycan Biosynthesis	Glucosamine-1-phosphate N-acetyltransferase (EC 2.3.1.157)	fig|6666666.909011.peg.1151
Cell Wall and Capsule	Cell Wall and Capsule - no subcategory	Peptidoglycan Biosynthesis	D-alanyl-D-alanine carboxypeptidase (EC 3.4.16.4)	fig|6666666.909011.peg.291, fig|6666666.909011.peg.1006
Cell Wall and Capsule	Cell Wall and Capsule - no subcategory	Peptidoglycan Biosynthesis	Cell division protein FtsI [Peptidoglycan synthetase] (EC 2.4.1.129)	fig|6666666.909011.peg.551
Cell Wall and Capsule	Cell Wall and Capsule - no subcategory	Peptidoglycan Biosynthesis	UDP-N-acetylenolpyruvoylglucosamine reductase (EC 1.1.1.158)	fig|6666666.909011.peg.260
Cell Wall and Capsule	Cell Wall and Capsule - no subcategory	Peptidoglycan Biosynthesis	Glutamine synthetase type I (EC 6.3.1.2)	fig|6666666.909011.peg.836
Cell Wall and Capsule	Cell Wall and Capsule - no subcategory	Peptidoglycan Biosynthesis	UDP-N-acetylglucosamine 1-carboxyvinyltransferase (EC 2.5.1.7)	fig|6666666.909011.peg.132, fig|6666666.909011.peg.1159
Cell Wall and Capsule	Cell Wall and Capsule - no subcategory	Peptidoglycan Biosynthesis	UDP-N-acetylmuramoylalanine--D-glutamate ligase (EC 6.3.2.9)	fig|6666666.909011.peg.553
Cell Wall and Capsule	Cell Wall and Capsule - no subcategory	Peptidoglycan Biosynthesis	UDP-N-acetylglucosamine--N-acetylmuramyl-(pentapeptide) pyrophosphoryl-undecaprenol N-acetylglucosamine transferase (EC 2.4.1.227)	fig|6666666.909011.peg.554
Cell Wall and Capsule	Cell Wall and Capsule - no subcategory	Peptidoglycan Biosynthesis	Rod shape-determining protein RodA	fig|6666666.909011.peg.135
Cell Wall and Capsule	Cell Wall and Capsule - no subcategory	Peptidoglycan Biosynthesis	Glutamate racemase (EC 5.1.1.3)	fig|6666666.909011.peg.1360
Cell Wall and Capsule	Cell Wall and Capsule - no subcategory	Peptidoglycan Biosynthesis	UDP-N-acetylmuramoylalanyl-D-glutamyl-2,6-diaminopimelate--D-alanyl-D-alanine ligase (EC 6.3.2.10)	fig|6666666.909011.peg.1166
Cell Wall and Capsule	Cell Wall and Capsule - no subcategory	Peptidoglycan Biosynthesis	UDP-N-acetylmuramate--alanine ligase (EC 6.3.2.8)	fig|6666666.909011.peg.882
Cell Wall and Capsule	Cell Wall and Capsule - no subcategory	Peptidoglycan Biosynthesis	D-alanine--D-alanine ligase (EC 6.3.2.4)	fig|6666666.909011.peg.138
Cell Wall and Capsule	Cell Wall and Capsule - no subcategory	Peptidoglycan Biosynthesis	Phospho-N-acetylmuramoyl-pentapeptide-transferase (EC 2.7.8.13)	fig|6666666.909011.peg.552
Cell Wall and Capsule	Cell Wall and Capsule - no subcategory	Peptidoglycan Biosynthesis	N-acetylglucosamine-1-phosphate uridyltransferase (EC 2.7.7.23)	fig|6666666.909011.peg.1151
Cell Wall and Capsule	Cell Wall and Capsule - no subcategory	Peptidoglycan Biosynthesis	Multimodular transpeptidase-transglycosylase (EC 2.4.1.129) (EC 3.4.-.-)	fig|6666666.909011.peg.718, fig|6666666.909011.peg.894
Cell Wall and Capsule	Cell Wall and Capsule - no subcategory	UDP-N-acetylmuramate from Fructose-6-phosphate Biosynthesis	UDP-N-acetylenolpyruvoylglucosamine reductase (EC 1.1.1.158)	fig|6666666.909011.peg.260
Cell Wall and Capsule	Cell Wall and Capsule - no subcategory	UDP-N-acetylmuramate from Fructose-6-phosphate Biosynthesis	Glucosamine-1-phosphate N-acetyltransferase (EC 2.3.1.157)	fig|6666666.909011.peg.1151
Cell Wall and Capsule	Cell Wall and Capsule - no subcategory	UDP-N-acetylmuramate from Fructose-6-phosphate Biosynthesis	Glucosamine--fructose-6-phosphate aminotransferase [isomerizing] (EC 2.6.1.16)	fig|6666666.909011.peg.264
Cell Wall and Capsule	Cell Wall and Capsule - no subcategory	UDP-N-acetylmuramate from Fructose-6-phosphate Biosynthesis	UDP-N-acetylglucosamine 1-carboxyvinyltransferase (EC 2.5.1.7)	fig|6666666.909011.peg.132, fig|6666666.909011.peg.1159
Cell Wall and Capsule	Cell Wall and Capsule - no subcategory	UDP-N-acetylmuramate from Fructose-6-phosphate Biosynthesis	Phosphoglucosamine mutase (EC 5.4.2.10)	fig|6666666.909011.peg.263, fig|6666666.909011.peg.591
Cell Wall and Capsule	Cell Wall and Capsule - no subcategory	UDP-N-acetylmuramate from Fructose-6-phosphate Biosynthesis	N-acetylglucosamine-1-phosphate uridyltransferase (EC 2.7.7.23)	fig|6666666.909011.peg.1151
Cell Wall and Capsule	Cell Wall and Capsule - no subcategory	YjeE	TsaB protein, required for threonylcarbamoyladenosine (t(6)A) formation in tRNA	fig|6666666.909011.peg.494
Cell Wall and Capsule	Cell Wall and Capsule - no subcategory	YjeE	NAD(P)HX epimerase	fig|6666666.909011.peg.698
Cell Wall and Capsule	Cell Wall and Capsule - no subcategory	YjeE	TsaE protein, required for threonylcarbamoyladenosine t(6)A37 formation in tRNA	fig|6666666.909011.peg.257
Cell Wall and Capsule	Cell Wall and Capsule - no subcategory	YjeE	NAD(P)HX dehydratase	fig|6666666.909011.peg.1032
Cell Wall and Capsule	Cell Wall and Capsule - no subcategory	Recycling of Peptidoglycan Amino Acids	N-acetylmuramoyl-L-alanine amidase (EC 3.5.1.28)	fig|6666666.909011.peg.88, fig|6666666.909011.peg.1194
Cell Wall and Capsule	Cell Wall and Capsule - no subcategory	Peptidoglycan biosynthesis--gjo	UDP-N-acetylmuramate--alanine ligase (EC 6.3.2.8)	fig|6666666.909011.peg.882
Cell Wall and Capsule	Cell Wall and Capsule - no subcategory	Peptidoglycan biosynthesis--gjo	UDP-N-acetylmuramoylalanyl-D-glutamate--L-ornithine ligase	fig|6666666.909011.peg.662
Cell Wall and Capsule	Cell Wall and Capsule - no subcategory	Peptidoglycan biosynthesis--gjo	UDP-N-acetylmuramoylalanine--D-glutamate ligase (EC 6.3.2.9)	fig|6666666.909011.peg.553
Cell Wall and Capsule	Cell Wall and Capsule - no subcategory	Peptidoglycan biosynthesis--gjo	D-alanine--D-alanine ligase (EC 6.3.2.4)	fig|6666666.909011.peg.138
Cell Wall and Capsule	Cell Wall and Capsule - no subcategory	Peptidoglycan biosynthesis--gjo	UDP-N-acetylmuramoylalanyl-D-glutamyl-2,6-diaminopimelate--D-alanyl-D-alanine ligase (EC 6.3.2.10)	fig|6666666.909011.peg.1166
Cell Wall and Capsule	Cell Wall and Capsule - no subcategory	Peptidoglycan biosynthesis--gjo	UDP-N-acetylmuramoylalanyl-D-glutamate--L-lysine ligase (EC 6.3.2.7)	fig|6666666.909011.peg.663
Cell Wall and Capsule	Gram-Positive cell wall components	Teichoic and lipoteichoic acids biosynthesis	Regulation of D-alanyl-lipoteichoic acid biosynthesis, DltR	fig|6666666.909011.peg.1619
Cell Wall and Capsule	Gram-Positive cell wall components	Teichoic and lipoteichoic acids biosynthesis	Poly(glycerophosphate chain) D-alanine transfer protein DltD	fig|6666666.909011.peg.598
Cell Wall and Capsule	Gram-Positive cell wall components	Teichoic and lipoteichoic acids biosynthesis	Poly(glycerol-phosphate) alpha-glucosyltransferase (EC 2.4.1.52)	fig|6666666.909011.peg.606, fig|6666666.909011.peg.607
Cell Wall and Capsule	Gram-Positive cell wall components	Teichoic and lipoteichoic acids biosynthesis	D-alanine--poly(phosphoribitol) ligase subunit 2 (EC 6.1.1.13)	fig|6666666.909011.peg.597
Cell Wall and Capsule	Gram-Positive cell wall components	Teichoic and lipoteichoic acids biosynthesis	D-alanyl transfer protein DltB	fig|6666666.909011.peg.596
Cell Wall and Capsule	Gram-Positive cell wall components	Teichoic and lipoteichoic acids biosynthesis	Regulation of D-alanyl-lipoteichoic acid biosynthesis, sensor histidine kinase	fig|6666666.909011.peg.1618
Cell Wall and Capsule	Gram-Positive cell wall components	Teichoic and lipoteichoic acids biosynthesis	D-alanine--poly(phosphoribitol) ligase subunit 1 (EC 6.1.1.13)	fig|6666666.909011.peg.595
Cell Wall and Capsule	Gram-Positive cell wall components	Teichoic and lipoteichoic acids biosynthesis	Teichoic acid glycosylation protein	fig|6666666.909011.peg.803
Cell Wall and Capsule	Gram-Positive cell wall components	D-Alanyl Lipoteichoic Acid Biosynthesis	Poly(glycerophosphate chain) D-alanine transfer protein DltD	fig|6666666.909011.peg.598
Cell Wall and Capsule	Gram-Positive cell wall components	D-Alanyl Lipoteichoic Acid Biosynthesis	D-alanyl transfer protein DltB	fig|6666666.909011.peg.596
Cell Wall and Capsule	Gram-Positive cell wall components	D-Alanyl Lipoteichoic Acid Biosynthesis	D-alanine--poly(phosphoribitol) ligase subunit 1 (EC 6.1.1.13)	fig|6666666.909011.peg.595
Cell Wall and Capsule	Gram-Positive cell wall components	D-Alanyl Lipoteichoic Acid Biosynthesis	D-alanine--poly(phosphoribitol) ligase subunit 2 (EC 6.1.1.13)	fig|6666666.909011.peg.597
Cell Wall and Capsule	Gram-Positive cell wall components	Sortase	Sortase A, LPXTG specific	fig|6666666.909011.peg.1162
Cell Wall and Capsule	Gram-Positive cell wall components	Polyglycerolphosphate lipoteichoic acid biosynthesis	Lipoteichoic acid synthase LtaS Type IIa	fig|6666666.909011.peg.1614
Cell Wall and Capsule	Gram-Positive cell wall components	Polyglycerolphosphate lipoteichoic acid biosynthesis	Glycosyltransferase LafA, responsible for the formation of Glc-DAG	fig|6666666.909011.peg.423
Cell Wall and Capsule	Gram-Positive cell wall components	Polyglycerolphosphate lipoteichoic acid biosynthesis	Lipoteichoic acid synthase LtaS Type IIb	fig|6666666.909011.peg.1064
Cell Wall and Capsule	Gram-Positive cell wall components	Polyglycerolphosphate lipoteichoic acid biosynthesis	Glycosyltransferase LafB, responsible for the formation of Gal-Glc-DAG	fig|6666666.909011.peg.424
Cell Wall and Capsule	Gram-Positive cell wall components	Polyglycerolphosphate lipoteichoic acid biosynthesis	Integral membrane protein LafC, accessory function in glycolipid and LTA synthesis	fig|6666666.909011.peg.425
Virulence, Disease and Defense	Adhesion	Streptococcus pyogenes recombinatorial zone	Fibronectin-binding protein	fig|6666666.909011.peg.1846
Virulence, Disease and Defense	Adhesion	Streptococcus pyogenes recombinatorial zone	Chaperonin (heat shock protein 33)	fig|6666666.909011.peg.1180
Virulence, Disease and Defense	Resistance to antibiotics and toxic compounds	Copper homeostasis	Multicopper oxidase	fig|6666666.909011.peg.1266
Virulence, Disease and Defense	Resistance to antibiotics and toxic compounds	Copper homeostasis	Negative transcriptional regulator-copper transport operon	fig|6666666.909011.peg.1396, fig|6666666.909011.peg.1483
Virulence, Disease and Defense	Resistance to antibiotics and toxic compounds	Copper homeostasis	Copper-translocating P-type ATPase (EC 3.6.3.4)	fig|6666666.909011.peg.320, fig|6666666.909011.peg.1069, fig|6666666.909011.peg.1484
Virulence, Disease and Defense	Resistance to antibiotics and toxic compounds	Copper homeostasis	Copper chaperone	fig|6666666.909011.peg.1068, fig|6666666.909011.peg.1707
Virulence, Disease and Defense	Resistance to antibiotics and toxic compounds	Cobalt-zinc-cadmium resistance	Cobalt-zinc-cadmium resistance protein CzcD	fig|6666666.909011.peg.238
Virulence, Disease and Defense	Resistance to antibiotics and toxic compounds	Cobalt-zinc-cadmium resistance	Probable cadmium-transporting ATPase (EC 3.6.3.3)	fig|6666666.909011.peg.1708
Virulence, Disease and Defense	Resistance to antibiotics and toxic compounds	Cobalt-zinc-cadmium resistance	Transcriptional regulator, MerR family	fig|6666666.909011.peg.937, fig|6666666.909011.peg.1086, fig|6666666.909011.peg.1436
Virulence, Disease and Defense	Resistance to antibiotics and toxic compounds	Mercuric reductase	PF00070 family, FAD-dependent NAD(P)-disulphide oxidoreductase	fig|6666666.909011.peg.1778
Virulence, Disease and Defense	Resistance to antibiotics and toxic compounds	Mercuric reductase	Mercuric ion reductase (EC 1.16.1.1)	fig|6666666.909011.peg.1778
Virulence, Disease and Defense	Resistance to antibiotics and toxic compounds	Mercury resistance operon	Mercuric ion reductase (EC 1.16.1.1)	fig|6666666.909011.peg.1778
Virulence, Disease and Defense	Resistance to antibiotics and toxic compounds	Tetracycline resistance, ribosome protection type	Translation elongation factor G	fig|6666666.909011.peg.1745
Virulence, Disease and Defense	Resistance to antibiotics and toxic compounds	Tetracycline resistance, ribosome protection type	Ribosome protection-type tetracycline resistance related proteins, group 2	fig|6666666.909011.peg.712, fig|6666666.909011.peg.713
Virulence, Disease and Defense	Resistance to antibiotics and toxic compounds	Resistance to fluoroquinolones	DNA gyrase subunit B (EC 5.99.1.3)	fig|6666666.909011.peg.649
Virulence, Disease and Defense	Resistance to antibiotics and toxic compounds	Resistance to fluoroquinolones	DNA gyrase subunit A (EC 5.99.1.3)	fig|6666666.909011.peg.648
Virulence, Disease and Defense	Resistance to antibiotics and toxic compounds	Resistance to fluoroquinolones	Topoisomerase IV subunit B (EC 5.99.1.-)	fig|6666666.909011.peg.1532
Virulence, Disease and Defense	Resistance to antibiotics and toxic compounds	Resistance to fluoroquinolones	Topoisomerase IV subunit A (EC 5.99.1.-)	fig|6666666.909011.peg.1531
Virulence, Disease and Defense	Resistance to antibiotics and toxic compounds	Tetracycline resistance, ribosome protection type, too	Translation elongation factor G	fig|6666666.909011.peg.1745
Virulence, Disease and Defense	Resistance to antibiotics and toxic compounds	Tetracycline resistance, ribosome protection type, too	Ribosome protection-type tetracycline resistance related proteins, group 2	fig|6666666.909011.peg.712, fig|6666666.909011.peg.713
Virulence, Disease and Defense	Resistance to antibiotics and toxic compounds	Beta-lactamase	Beta-lactamase class C and other penicillin binding proteins	fig|6666666.909011.peg.109, fig|6666666.909011.peg.175
Virulence, Disease and Defense	Resistance to antibiotics and toxic compounds	Multidrug Resistance Efflux Pumps	Multi antimicrobial extrusion protein (Na(+)/drug antiporter), MATE family of MDR efflux pumps	fig|6666666.909011.peg.857, fig|6666666.909011.peg.915
Virulence, Disease and Defense	Resistance to antibiotics and toxic compounds	Multidrug Resistance Efflux Pumps	Multidrug-efflux transporter, major facilitator superfamily (MFS) (TC 2.A.1)	fig|6666666.909011.peg.1161, fig|6666666.909011.peg.1822
Virulence, Disease and Defense	Invasion and intracellular resistance	Mycobacterium virulence operon involved in protein synthesis (SSU ribosomal proteins)	SSU ribosomal protein S7p (S5e)	fig|6666666.909011.peg.1746
Virulence, Disease and Defense	Invasion and intracellular resistance	Mycobacterium virulence operon involved in protein synthesis (SSU ribosomal proteins)	Translation elongation factor G	fig|6666666.909011.peg.1745
Virulence, Disease and Defense	Invasion and intracellular resistance	Mycobacterium virulence operon involved in protein synthesis (SSU ribosomal proteins)	Translation elongation factor Tu	fig|6666666.909011.peg.953
Virulence, Disease and Defense	Invasion and intracellular resistance	Mycobacterium virulence operon involved in protein synthesis (SSU ribosomal proteins)	SSU ribosomal protein S12p (S23e)	fig|6666666.909011.peg.1747
Virulence, Disease and Defense	Invasion and intracellular resistance	Mycobacterium virulence operon involved in an unknown function with a Jag Protein and YidC and YidD	RNA-binding protein Jag	fig|6666666.909011.peg.656
Virulence, Disease and Defense	Invasion and intracellular resistance	Mycobacterium virulence operon involved in an unknown function with a Jag Protein and YidC and YidD	Inner membrane protein translocase component YidC, short form OxaI-like	fig|6666666.909011.peg.655
Virulence, Disease and Defense	Invasion and intracellular resistance	Mycobacterium virulence operon involved in DNA transcription	DNA-directed RNA polymerase beta' subunit (EC 2.7.7.6)	fig|6666666.909011.peg.1751
Virulence, Disease and Defense	Invasion and intracellular resistance	Mycobacterium virulence operon involved in DNA transcription	DNA-directed RNA polymerase beta subunit (EC 2.7.7.6)	fig|6666666.909011.peg.1752
Virulence, Disease and Defense	Invasion and intracellular resistance	Mycobacterium virulence operon involved in protein synthesis (LSU ribosomal proteins)	LSU ribosomal protein L35p	fig|6666666.909011.peg.872
Virulence, Disease and Defense	Invasion and intracellular resistance	Mycobacterium virulence operon involved in protein synthesis (LSU ribosomal proteins)	Translation initiation factor 3	fig|6666666.909011.peg.873
Virulence, Disease and Defense	Invasion and intracellular resistance	Mycobacterium virulence operon involved in protein synthesis (LSU ribosomal proteins)	LSU ribosomal protein L20p	fig|6666666.909011.peg.871
Potassium metabolism	Potassium metabolism - no subcategory	Potassium homeostasis	Trk system potassium uptake protein TrkA	fig|6666666.909011.peg.1881, fig|6666666.909011.peg.1881
Potassium metabolism	Potassium metabolism - no subcategory	Potassium homeostasis	Potassium efflux system KefA protein	fig|6666666.909011.peg.1364
Potassium metabolism	Potassium metabolism - no subcategory	Potassium homeostasis	Potassium uptake protein TrkH	fig|6666666.909011.peg.1880, fig|6666666.909011.peg.1880
Potassium metabolism	Potassium metabolism - no subcategory	Potassium homeostasis	Large-conductance mechanosensitive channel	fig|6666666.909011.peg.659
Potassium metabolism	Potassium metabolism - no subcategory	Potassium homeostasis	Osmosensitive K+ channel histidine kinase KdpD (EC 2.7.3.-)	fig|6666666.909011.peg.290
Potassium metabolism	Potassium metabolism - no subcategory	Potassium homeostasis	Potassium voltage-gated channel subfamily KQT	fig|6666666.909011.peg.105, fig|6666666.909011.peg.1854
Potassium metabolism	Potassium metabolism - no subcategory	Potassium homeostasis	Kup system potassium uptake protein	fig|6666666.909011.peg.1811
Potassium metabolism	Potassium metabolism - no subcategory	Hyperosmotic potassium uptake	Trk system potassium uptake protein TrkA	fig|6666666.909011.peg.1881
Potassium metabolism	Potassium metabolism - no subcategory	Hyperosmotic potassium uptake	Potassium uptake protein TrkH	fig|6666666.909011.peg.1880
Miscellaneous	Plant-Prokaryote DOE project	Iron-sulfur cluster assembly	PaaD-like protein (DUF59) involved in Fe-S cluster assembly	fig|6666666.909011.peg.49, fig|6666666.909011.peg.733, fig|6666666.909011.peg.734, fig|6666666.909011.peg.743
Miscellaneous	Plant-Prokaryote DOE project	Iron-sulfur cluster assembly	Cysteine desulfurase (EC 2.8.1.7)	fig|6666666.909011.peg.150, fig|6666666.909011.peg.792, fig|6666666.909011.peg.1053
Miscellaneous	Plant-Prokaryote DOE project	Iron-sulfur cluster assembly	Thiamin biosynthesis lipoprotein ApbE	fig|6666666.909011.peg.1870
Miscellaneous	Plant-Prokaryote DOE project	Iron-sulfur cluster assembly	Iron-sulfur cluster assembly protein SufB	fig|6666666.909011.peg.1055
Miscellaneous	Plant-Prokaryote DOE project	Iron-sulfur cluster assembly	Putative iron-sulfur cluster assembly scaffold protein for SUF system, SufE2	fig|6666666.909011.peg.1054
Miscellaneous	Plant-Prokaryote DOE project	Iron-sulfur cluster assembly	Iron-sulfur cluster assembly protein SufD	fig|6666666.909011.peg.1052
Miscellaneous	Plant-Prokaryote DOE project	Iron-sulfur cluster assembly	Iron-sulfur cluster assembly ATPase protein SufC	fig|6666666.909011.peg.1051
Miscellaneous	Plant-Prokaryote DOE project	Conserved gene cluster possibly involved in RNA metabolism	Cysteinyl-tRNA synthetase (EC 6.1.1.16)	fig|6666666.909011.peg.451
Miscellaneous	Plant-Prokaryote DOE project	Conserved gene cluster possibly involved in RNA metabolism	COG1939: Ribonuclease III family protein	fig|6666666.909011.peg.452
Miscellaneous	Miscellaneous - no subcategory	Phosphoglycerate mutase protein family	Phosphoglycerate mutase family 5	fig|6666666.909011.peg.975
Miscellaneous	Miscellaneous - no subcategory	Phosphoglycerate mutase protein family	Phosphoglycerate mutase (EC 5.4.2.1)	fig|6666666.909011.peg.315, fig|6666666.909011.peg.440
Miscellaneous	Miscellaneous - no subcategory	Phosphoglycerate mutase protein family	Predicted broad substrate specificity phosphatase	fig|6666666.909011.peg.778
Miscellaneous	Miscellaneous - no subcategory	Phosphoglycerate mutase protein family	Phosphoglycerate mutase family	fig|6666666.909011.peg.1063, fig|6666666.909011.peg.1610
Miscellaneous	Miscellaneous - no subcategory	DedA family of inner membrane proteins	DedA protein	fig|6666666.909011.peg.1385, fig|6666666.909011.peg.1611
Miscellaneous	Miscellaneous - no subcategory	Muconate lactonizing enzyme family	O-succinylbenzoate synthase (EC 4.2.1.113)	fig|6666666.909011.peg.1608
Miscellaneous	Miscellaneous - no subcategory	Broadly distributed proteins not in subsystems	YbbM seven transmembrane helix protein	fig|6666666.909011.peg.1437
Miscellaneous	Miscellaneous - no subcategory	Broadly distributed proteins not in subsystems	YbbL ABC transporter ATP-binding protein	fig|6666666.909011.peg.1438
Phages, Prophages, Transposable elements, Plasmids	Phages, Prophages	Phage tail proteins	Phage tail assembly	fig|6666666.909011.peg.371
Phages, Prophages, Transposable elements, Plasmids	Phages, Prophages	Phage tail proteins	Phage tail length tape-measure protein	fig|6666666.909011.peg.375
Phages, Prophages, Transposable elements, Plasmids	Phages, Prophages	Phage replication	DNA polymerase III alpha subunit (EC 2.7.7.7)	fig|6666666.909011.peg.25, fig|6666666.909011.peg.1886
Phages, Prophages, Transposable elements, Plasmids	Phages, Prophages	Phage replication	DNA helicase, phage-associated	fig|6666666.909011.peg.1205
Phages, Prophages, Transposable elements, Plasmids	Phages, Prophages	Phage replication	Phage replication protein	fig|6666666.909011.peg.1208
Phages, Prophages, Transposable elements, Plasmids	Phages, Prophages	Phage packaging machinery	Phage terminase, small subunit	fig|6666666.909011.peg.364
Phages, Prophages, Transposable elements, Plasmids	Phages, Prophages	Phage packaging machinery	Phage DNA binding protein	fig|6666666.909011.peg.1127
Phages, Prophages, Transposable elements, Plasmids	Phages, Prophages	Phage packaging machinery	Phage terminase, large subunit	fig|6666666.909011.peg.365
Phages, Prophages, Transposable elements, Plasmids	Phages, Prophages	Phage packaging machinery	Phage portal protein	fig|6666666.909011.peg.367
Phages, Prophages, Transposable elements, Plasmids	Phages, Prophages	Phage packaging machinery	Phage DNA-binding protein	fig|6666666.909011.peg.1200
Phages, Prophages, Transposable elements, Plasmids	Phages, Prophages	Phage tail proteins 2	Phage tail assembly	fig|6666666.909011.peg.371
Phages, Prophages, Transposable elements, Plasmids	Phages, Prophages	Phage tail proteins 2	Phage tail length tape-measure protein	fig|6666666.909011.peg.375
Phages, Prophages, Transposable elements, Plasmids	Phages, Prophages	Phage tail fiber proteins	Phage tail fiber protein	fig|6666666.909011.peg.379
Phages, Prophages, Transposable elements, Plasmids	Phages, Prophages	Phage capsid proteins	Phage capsid and scaffold	fig|6666666.909011.peg.370
Phages, Prophages, Transposable elements, Plasmids	Phages, Prophages	Phage capsid proteins	Phage minor capsid protein	fig|6666666.909011.peg.1498, fig|6666666.909011.peg.1499
Membrane Transport	Protein translocation across cytoplasmic membrane	Bacterial signal recognition particle (SRP)	Signal recognition particle, subunit Ffh SRP54 (TC 3.A.5.1.1)	fig|6666666.909011.peg.340
Membrane Transport	Protein translocation across cytoplasmic membrane	Bacterial signal recognition particle (SRP)	Signal recognition particle associated protein	fig|6666666.909011.peg.341
Membrane Transport	Protein translocation across cytoplasmic membrane	Bacterial signal recognition particle (SRP)	Signal recognition particle receptor protein FtsY (=alpha subunit) (TC 3.A.5.1.1)	fig|6666666.909011.peg.342
Membrane Transport	Protein translocation across cytoplasmic membrane	EcsAB transporter affecting expression and secretion of secretory preproteins	ABC transporter, ATP-binding protein EcsA	fig|6666666.909011.peg.888
Membrane Transport	Protein translocation across cytoplasmic membrane	EcsAB transporter affecting expression and secretion of secretory preproteins	Hypothetical protein SAV1839	fig|6666666.909011.peg.890
Membrane Transport	Protein translocation across cytoplasmic membrane	EcsAB transporter affecting expression and secretion of secretory preproteins	Foldase protein PrsA precursor (EC 5.2.1.8)	fig|6666666.909011.peg.891
Membrane Transport	Protein translocation across cytoplasmic membrane	EcsAB transporter affecting expression and secretion of secretory preproteins	ABC transporter, permease protein EscB	fig|6666666.909011.peg.887
Membrane Transport	Cation transporters	Magnesium transport	Magnesium and cobalt transport protein CorA	fig|6666666.909011.peg.1060
Membrane Transport	Cation transporters	Magnesium transport	Magnesium and cobalt efflux protein CorC	fig|6666666.909011.peg.628, fig|6666666.909011.peg.1823
Membrane Transport	Cation transporters	Transport of Nickel and Cobalt	HoxN/HupN/NixA family nickel/cobalt transporter	fig|6666666.909011.peg.1560
Membrane Transport	Cation transporters	Copper Transport System	Copper-translocating P-type ATPase (EC 3.6.3.4)	fig|6666666.909011.peg.320, fig|6666666.909011.peg.1069, fig|6666666.909011.peg.1484
Membrane Transport	Uni- Sym- and Antiporters	Proton-dependent Peptide Transporters	Di/tripeptide permease DtpT	fig|6666666.909011.peg.428, fig|6666666.909011.peg.1035, fig|6666666.909011.peg.1801
Iron acquisition and metabolism	Iron acquisition and metabolism - no subcategory	Encapsulating protein for DyP-type peroxidase and ferritin-like protein oligomers	Predicted dye-decolorizing peroxidase (DyP), encapsulated subgroup	fig|6666666.909011.peg.275
RNA Metabolism	RNA processing and modification	RNA pseudouridine syntheses	Similar to ribosomal large subunit pseudouridine synthase D, Bacillus subtilis YhcT type	fig|6666666.909011.peg.1059
RNA Metabolism	RNA processing and modification	RNA pseudouridine syntheses	Similar to ribosomal large subunit pseudouridine synthase D, Bacillus subtilis YjbO type	fig|6666666.909011.peg.226, fig|6666666.909011.peg.541
RNA Metabolism	RNA processing and modification	RNA pseudouridine syntheses	Ribosomal large subunit pseudouridine synthase D (EC 4.2.1.70)	fig|6666666.909011.peg.1427
RNA Metabolism	RNA processing and modification	RNA pseudouridine syntheses	Ribosomal large subunit pseudouridine synthase B (EC 4.2.1.70)	fig|6666666.909011.peg.1893
RNA Metabolism	RNA processing and modification	RNA pseudouridine syntheses	tRNA pseudouridine synthase B (EC 4.2.1.70)	fig|6666666.909011.peg.12
RNA Metabolism	RNA processing and modification	RNA pseudouridine syntheses	tRNA pseudouridine synthase A (EC 4.2.1.70)	fig|6666666.909011.peg.1712
RNA Metabolism	RNA processing and modification	tRNA nucleotidyltransferase	tRNA nucleotidyltransferase (EC 2.7.7.21) (EC 2.7.7.25)	fig|6666666.909011.peg.1904
RNA Metabolism	RNA processing and modification	Ribonucleases in Bacillus	Ribonuclease J1 (endonuclease and 5' exonuclease)	fig|6666666.909011.peg.232
RNA Metabolism	RNA processing and modification	Ribonucleases in Bacillus	Ribonuclease HII (EC 3.1.26.4)	fig|6666666.909011.peg.1538
RNA Metabolism	RNA processing and modification	Ribonucleases in Bacillus	Ribonuclease J2 (endoribonuclease in RNA processing)	fig|6666666.909011.peg.955
RNA Metabolism	RNA processing and modification	Ribonucleases in Bacillus	Ribonuclease HIII (EC 3.1.26.4)	fig|6666666.909011.peg.1354
RNA Metabolism	RNA processing and modification	Ribonucleases in Bacillus	5' exoribonuclease Bsu YhaM&subsystem_name=Ribonucleases_in_Bacillus'>3'->5' exoribonuclease Bsu YhaM	fig|6666666.909011.peg.892
RNA Metabolism	RNA processing and modification	RNA processing and degradation, bacterial	3'-to-5' exoribonuclease RNase R	fig|6666666.909011.peg.252
RNA Metabolism	RNA processing and modification	RNA processing and degradation, bacterial	FIG146085: 3'-to-5' oligoribonuclease A, Bacillus type	fig|6666666.909011.peg.1348
RNA Metabolism	RNA processing and modification	RNA processing and degradation, bacterial	3'-to-5' oligoribonuclease B, Bacillus type	fig|6666666.909011.peg.921
RNA Metabolism	RNA processing and modification	RNA processing and degradation, bacterial	Ribonuclease III (EC 3.1.26.3)	fig|6666666.909011.peg.344
RNA Metabolism	RNA processing and modification	RNA methylation	FIG011178: rRNA methylase	fig|6666666.909011.peg.853
RNA Metabolism	RNA processing and modification	RNA methylation	tRNA (adenine37-N(6))-methyltransferase TrmN6 (EC 2.1.1.223)	fig|6666666.909011.peg.35
RNA Metabolism	RNA processing and modification	RNA methylation	Ribosomal RNA large subunit methyltransferase A (EC 2.1.1.51)	fig|6666666.909011.peg.543
RNA Metabolism	RNA processing and modification	RNA methylation	Ribosomal RNA small subunit methyltransferase E (EC 2.1.1.-)	fig|6666666.909011.peg.65
RNA Metabolism	RNA processing and modification	RNA methylation	SSU rRNA (adenine(1518)-N(6)/adenine(1519)-N(6))-dimethyltransferase (EC 2.1.1.182)	fig|6666666.909011.peg.1145
RNA Metabolism	RNA processing and modification	RNA methylation	23S rRNA (guanosine-2'-O-) -methyltransferase rlmB (EC 2.1.1.-)	fig|6666666.909011.peg.453
RNA Metabolism	RNA processing and modification	RNA methylation	tRNA (guanine46-N7-)-methyltransferase (EC 2.1.1.33)	fig|6666666.909011.peg.886
RNA Metabolism	RNA processing and modification	RNA methylation	tRNA (Guanine37-N1) -methyltransferase (EC 2.1.1.31)	fig|6666666.909011.peg.327
RNA Metabolism	RNA processing and modification	RNA methylation	tRNA (cytidine(34)-2'-O)-methyltransferase (EC 2.1.1.207)	fig|6666666.909011.peg.544
RNA Metabolism	RNA processing and modification	RNA methylation	LSU m3Psi1915 methyltransferase RlmH	fig|6666666.909011.peg.1450
RNA Metabolism	RNA processing and modification	RNA methylation	rRNA small subunit 7-methylguanosine (m7G) methyltransferase GidB	fig|6666666.909011.peg.1099
RNA Metabolism	RNA processing and modification	RNA methylation	tRNA-specific 2-thiouridylase MnmA	fig|6666666.909011.peg.568
RNA Metabolism	RNA processing and modification	RNA methylation	16S rRNA (guanine(966)-N(2))-methyltransferase (EC 2.1.1.171)	fig|6666666.909011.peg.989
RNA Metabolism	RNA processing and modification	16S rRNA modification within P site of ribosome	Penicillin-binding protein 2B	fig|6666666.909011.peg.845
RNA Metabolism	RNA processing and modification	16S rRNA modification within P site of ribosome	Cell division protein FtsI [Peptidoglycan synthetase] (EC 2.4.1.129)	fig|6666666.909011.peg.551
RNA Metabolism	RNA processing and modification	16S rRNA modification within P site of ribosome	Cell division protein MraZ	fig|6666666.909011.peg.548
RNA Metabolism	RNA processing and modification	16S rRNA modification within P site of ribosome	rRNA small subunit methyltransferase H	fig|6666666.909011.peg.549
RNA Metabolism	RNA processing and modification	16S rRNA modification within P site of ribosome	rRNA small subunit methyltransferase I	fig|6666666.909011.peg.480
RNA Metabolism	RNA processing and modification	16S rRNA modification within P site of ribosome	Cell division protein FtsL	fig|6666666.909011.peg.550
RNA Metabolism	RNA processing and modification	tRNA modification Bacteria	tRNA(Ile)-lysidine synthetase (EC 6.3.4.19)	fig|6666666.909011.peg.1177
RNA Metabolism	RNA processing and modification	tRNA modification Bacteria	Iron-sulfur cluster assembly ATPase protein SufC	fig|6666666.909011.peg.1051
RNA Metabolism	RNA processing and modification	tRNA modification Bacteria	tRNA (guanine46-N7-)-methyltransferase (EC 2.1.1.33)	fig|6666666.909011.peg.886
RNA Metabolism	RNA processing and modification	tRNA modification Bacteria	tRNA-specific adenosine-34 deaminase (EC 3.5.4.-)	fig|6666666.909011.peg.471
RNA Metabolism	RNA processing and modification	tRNA modification Bacteria	GTP cyclohydrolase I (EC 3.5.4.16) type 1	fig|6666666.909011.peg.901
RNA Metabolism	RNA processing and modification	tRNA modification Bacteria	Cysteine desulfurase (EC 2.8.1.7)	fig|6666666.909011.peg.150, fig|6666666.909011.peg.792, fig|6666666.909011.peg.1053
RNA Metabolism	RNA processing and modification	tRNA modification Bacteria	Putative tRNA-m1A22 methylase	fig|6666666.909011.peg.1882
RNA Metabolism	RNA processing and modification	tRNA modification Bacteria	LSU m3Psi1915 methyltransferase RlmH	fig|6666666.909011.peg.1450
RNA Metabolism	RNA processing and modification	tRNA modification Bacteria	tRNA S(4)U 4-thiouridine synthase (former ThiI)	fig|6666666.909011.peg.151
RNA Metabolism	RNA processing and modification	tRNA modification Bacteria	tRNA uridine 5-carboxymethylaminomethyl modification enzyme GidA	fig|6666666.909011.peg.658
RNA Metabolism	RNA processing and modification	tRNA modification Bacteria	RNA binding methyltransferase FtsJ like	fig|6666666.909011.peg.820
RNA Metabolism	RNA processing and modification	tRNA modification Bacteria	Iron-sulfur cluster assembly protein SufD	fig|6666666.909011.peg.1052
RNA Metabolism	RNA processing and modification	tRNA modification Bacteria	tRNA pseudouridine synthase B (EC 4.2.1.70)	fig|6666666.909011.peg.12
RNA Metabolism	RNA processing and modification	tRNA modification Bacteria	GTPase and tRNA-U34 5-formylation enzyme TrmE	fig|6666666.909011.peg.657
RNA Metabolism	RNA processing and modification	tRNA modification Bacteria	tRNA (Guanine37-N1) -methyltransferase (EC 2.1.1.31)	fig|6666666.909011.peg.327
RNA Metabolism	RNA processing and modification	tRNA modification Bacteria	tRNA dihydrouridine synthase B (EC 1.-.-.-)	fig|6666666.909011.peg.1181
RNA Metabolism	RNA processing and modification	tRNA modification Bacteria	tRNA dimethylallyltransferase (EC 2.5.1.75)	fig|6666666.909011.peg.837
RNA Metabolism	RNA processing and modification	tRNA modification Bacteria	Iron-sulfur cluster assembly protein SufB	fig|6666666.909011.peg.1055
RNA Metabolism	RNA processing and modification	tRNA modification Bacteria	tRNA pseudouridine synthase A (EC 4.2.1.70)	fig|6666666.909011.peg.1712
RNA Metabolism	RNA processing and modification	Ribonuclease H	Ribonuclease HI, Bacillus nonfunctional homolog	fig|6666666.909011.peg.1424
RNA Metabolism	RNA processing and modification	Ribonuclease H	Ribonuclease HII (EC 3.1.26.4)	fig|6666666.909011.peg.1538
RNA Metabolism	RNA processing and modification	Ribonuclease H	Ribonuclease HIII (EC 3.1.26.4)	fig|6666666.909011.peg.1354
RNA Metabolism	RNA processing and modification	tRNA processing	Ribonuclease Z (EC 3.1.26.11)	fig|6666666.909011.peg.944
RNA Metabolism	RNA processing and modification	tRNA processing	tRNA-specific adenosine-34 deaminase (EC 3.5.4.-)	fig|6666666.909011.peg.471
RNA Metabolism	RNA processing and modification	tRNA processing	Ribonuclease P protein component (EC 3.1.26.5)	fig|6666666.909011.peg.654
RNA Metabolism	RNA processing and modification	tRNA processing	tRNA dimethylallyltransferase (EC 2.5.1.75)	fig|6666666.909011.peg.837
RNA Metabolism	RNA processing and modification	tRNA processing	tRNA(Ile)-lysidine synthetase (EC 6.3.4.19)	fig|6666666.909011.peg.1177
RNA Metabolism	RNA processing and modification	tRNA processing	tRNA pseudouridine synthase B (EC 4.2.1.70)	fig|6666666.909011.peg.12
RNA Metabolism	RNA processing and modification	tRNA processing	tRNA pseudouridine synthase A (EC 4.2.1.70)	fig|6666666.909011.peg.1712
RNA Metabolism	Transcription	Transcription initiation, bacterial sigma factors	RNA polymerase sigma factor RpoD	fig|6666666.909011.peg.103
RNA Metabolism	Transcription	RNA polymerase bacterial	DNA-directed RNA polymerase delta subunit (EC 2.7.7.6)	fig|6666666.909011.peg.1157
RNA Metabolism	Transcription	RNA polymerase bacterial	DNA-directed RNA polymerase alpha subunit (EC 2.7.7.6)	fig|6666666.909011.peg.1717
RNA Metabolism	Transcription	RNA polymerase bacterial	DNA-directed RNA polymerase beta' subunit (EC 2.7.7.6)	fig|6666666.909011.peg.1751
RNA Metabolism	Transcription	RNA polymerase bacterial	DNA-directed RNA polymerase omega subunit (EC 2.7.7.6)	fig|6666666.909011.peg.360
RNA Metabolism	Transcription	RNA polymerase bacterial	DNA-directed RNA polymerase beta subunit (EC 2.7.7.6)	fig|6666666.909011.peg.1752
RNA Metabolism	Transcription	Transcription factors bacterial	Transcription termination protein NusB	fig|6666666.909011.peg.825
RNA Metabolism	Transcription	Transcription factors bacterial	Transcription accessory protein (S1 RNA-binding domain)	fig|6666666.909011.peg.435
RNA Metabolism	Transcription	Transcription factors bacterial	Transcription elongation factor GreA	fig|6666666.909011.peg.685, fig|6666666.909011.peg.847
RNA Metabolism	Transcription	Transcription factors bacterial	Transcription antitermination protein NusG	fig|6666666.909011.peg.456
RNA Metabolism	Transcription	Transcription factors bacterial	Transcription-repair coupling factor	fig|6666666.909011.peg.1173
RNA Metabolism	Transcription	Transcription factors bacterial	ribosomal protein L7Ae family protein	fig|6666666.909011.peg.15
RNA Metabolism	Transcription	Transcription factors bacterial	COG2740: Predicted nucleic-acid-binding protein implicated in transcription termination	fig|6666666.909011.peg.16
RNA Metabolism	Transcription	Transcription factors bacterial	FIG000325: clustered with transcription termination protein NusA	fig|6666666.909011.peg.18
RNA Metabolism	Transcription	Transcription factors bacterial	Transcription termination protein NusA	fig|6666666.909011.peg.17
RNA Metabolism	Transcription	Rrf2 family transcriptional regulators	Rrf2 family transcriptional regulator, group III	fig|6666666.909011.peg.783, fig|6666666.909011.peg.1451, fig|6666666.909011.peg.1465
Nucleosides and Nucleotides	Pyrimidines	pyrimidine conversions	Nucleoside diphosphate kinase (EC 2.7.4.6)	fig|6666666.909011.peg.159
Nucleosides and Nucleotides	Pyrimidines	pyrimidine conversions	Uridine kinase (EC 2.7.1.48) [C1]	fig|6666666.909011.peg.848
Nucleosides and Nucleotides	Pyrimidines	pyrimidine conversions	Purine trans deoxyribosylase (Nucleoside deoxyribosyltransferase-I) (EC 2.4.2.6)	fig|6666666.909011.peg.322, fig|6666666.909011.peg.1454
Nucleosides and Nucleotides	Pyrimidines	pyrimidine conversions	Thymidylate kinase (EC 2.7.4.9)	fig|6666666.909011.peg.476
Nucleosides and Nucleotides	Pyrimidines	pyrimidine conversions	Cytosine deaminase (EC 3.5.4.1)	fig|6666666.909011.peg.1523
Nucleosides and Nucleotides	Pyrimidines	pyrimidine conversions	Thioredoxin reductase (EC 1.8.1.9)	fig|6666666.909011.peg.1071, fig|6666666.909011.peg.1800
Nucleosides and Nucleotides	Pyrimidines	pyrimidine conversions	Cytidylate kinase (EC 2.7.4.25)	fig|6666666.909011.peg.1898
Nucleosides and Nucleotides	Pyrimidines	pyrimidine conversions	Thymidine kinase (EC 2.7.1.21)	fig|6666666.909011.peg.114
Nucleosides and Nucleotides	Pyrimidines	pyrimidine conversions	Thymidylate synthase (EC 2.1.1.45)	fig|6666666.909011.peg.1906
Nucleosides and Nucleotides	Pyrimidines	pyrimidine conversions	Uracil phosphoribosyltransferase (EC 2.4.2.9)	fig|6666666.909011.peg.119, fig|6666666.909011.peg.612
Nucleosides and Nucleotides	Pyrimidines	pyrimidine conversions	CTP synthase (EC 6.3.4.2)	fig|6666666.909011.peg.1158
Nucleosides and Nucleotides	Pyrimidines	De Novo Pyrimidine Synthesis	Uracil permease	fig|6666666.909011.peg.122
Nucleosides and Nucleotides	Pyrimidines	De Novo Pyrimidine Synthesis	Orotidine 5'-phosphate decarboxylase (EC 4.1.1.23)	fig|6666666.909011.peg.611
Nucleosides and Nucleotides	Pyrimidines	De Novo Pyrimidine Synthesis	Aspartate carbamoyltransferase (EC 2.1.3.2)	fig|6666666.909011.peg.1476
Nucleosides and Nucleotides	Pyrimidines	De Novo Pyrimidine Synthesis	Dihydroorotate dehydrogenase, catalytic subunit (EC 1.3.3.1)	fig|6666666.909011.peg.1472
Nucleosides and Nucleotides	Pyrimidines	De Novo Pyrimidine Synthesis	Carbamoyl-phosphate synthase small chain (EC 6.3.5.5)	fig|6666666.909011.peg.20, fig|6666666.909011.peg.1428, fig|6666666.909011.peg.1474
Nucleosides and Nucleotides	Pyrimidines	De Novo Pyrimidine Synthesis	Orotate phosphoribosyltransferase (EC 2.4.2.10)	fig|6666666.909011.peg.610
Nucleosides and Nucleotides	Pyrimidines	De Novo Pyrimidine Synthesis	Carbamoyl-phosphate synthase large chain (EC 6.3.5.5)	fig|6666666.909011.peg.19, fig|6666666.909011.peg.1429, fig|6666666.909011.peg.1473
Nucleosides and Nucleotides	Pyrimidines	De Novo Pyrimidine Synthesis	Dihydroorotase (EC 3.5.2.3)	fig|6666666.909011.peg.1475
Nucleosides and Nucleotides	Pyrimidines	De Novo Pyrimidine Synthesis	Uracil phosphoribosyltransferase (EC 2.4.2.9)	fig|6666666.909011.peg.119, fig|6666666.909011.peg.612
Nucleosides and Nucleotides	Pyrimidines	De Novo Pyrimidine Synthesis	Pyrimidine operon regulatory protein PyrR	fig|6666666.909011.peg.612
Nucleosides and Nucleotides	Purines	De Novo Purine Biosynthesis	Phosphoribosylamine--glycine ligase (EC 6.3.4.13)	fig|6666666.909011.peg.314
Nucleosides and Nucleotides	Purines	De Novo Purine Biosynthesis	IMP cyclohydrolase (EC 3.5.4.10)	fig|6666666.909011.peg.313
Nucleosides and Nucleotides	Purines	De Novo Purine Biosynthesis	Amidophosphoribosyltransferase (EC 2.4.2.14)	fig|6666666.909011.peg.310
Nucleosides and Nucleotides	Purines	De Novo Purine Biosynthesis	Ribose-phosphate pyrophosphokinase (EC 2.7.6.1)	fig|6666666.909011.peg.978, fig|6666666.909011.peg.1152
Nucleosides and Nucleotides	Purines	De Novo Purine Biosynthesis	Phosphoribosylaminoimidazole carboxylase catalytic subunit (EC 4.1.1.21)	fig|6666666.909011.peg.299
Nucleosides and Nucleotides	Purines	De Novo Purine Biosynthesis	Phosphoribosylglycinamide formyltransferase (EC 2.1.2.2)	fig|6666666.909011.peg.312
Nucleosides and Nucleotides	Purines	De Novo Purine Biosynthesis	Phosphoribosylaminoimidazole-succinocarboxamide synthase (EC 6.3.2.6)	fig|6666666.909011.peg.306
Nucleosides and Nucleotides	Purines	De Novo Purine Biosynthesis	PurR: transcription regulator associated with purine metabolism	fig|6666666.909011.peg.1150
Nucleosides and Nucleotides	Purines	De Novo Purine Biosynthesis	Adenylosuccinate lyase (EC 4.3.2.2)	fig|6666666.909011.peg.76, fig|6666666.909011.peg.301
Nucleosides and Nucleotides	Purines	De Novo Purine Biosynthesis	Phosphoribosylformylglycinamidine cyclo-ligase (EC 6.3.3.1)	fig|6666666.909011.peg.311
Nucleosides and Nucleotides	Purines	De Novo Purine Biosynthesis	Phosphoribosylaminoimidazolecarboxamide formyltransferase (EC 2.1.2.3)	fig|6666666.909011.peg.313
Nucleosides and Nucleotides	Purines	De Novo Purine Biosynthesis	Phosphoribosylformylglycinamidine synthase, PurS subunit (EC 6.3.5.3)	fig|6666666.909011.peg.307
Nucleosides and Nucleotides	Purines	De Novo Purine Biosynthesis	Phosphoribosylformylglycinamidine synthase, synthetase subunit (EC 6.3.5.3)	fig|6666666.909011.peg.309
Nucleosides and Nucleotides	Purines	De Novo Purine Biosynthesis	Phosphoribosylaminoimidazole carboxylase ATPase subunit (EC 4.1.1.21)	fig|6666666.909011.peg.300, fig|6666666.909011.peg.1192
Nucleosides and Nucleotides	Purines	De Novo Purine Biosynthesis	Phosphoribosylformylglycinamidine synthase, glutamine amidotransferase subunit (EC 6.3.5.3)	fig|6666666.909011.peg.308
Nucleosides and Nucleotides	Purines	Xanthine Metabolism in Bacteria	Xanthine phosphoribosyltransferase (EC 2.4.2.22)	fig|6666666.909011.peg.1193
Nucleosides and Nucleotides	Purines	Xanthine Metabolism in Bacteria	Xanthine permease	fig|6666666.909011.peg.1061, fig|6666666.909011.peg.1286
Nucleosides and Nucleotides	Purines	Purine Utilization	Xanthine/uracil/thiamine/ascorbate permease family protein	fig|6666666.909011.peg.689
Nucleosides and Nucleotides	Purines	Purine Utilization	Xanthine permease	fig|6666666.909011.peg.1061, fig|6666666.909011.peg.1286
Nucleosides and Nucleotides	Purines	Purine Utilization	Cytosine/purine/uracil/thiamine/allantoin permease family protein	fig|6666666.909011.peg.1662
Nucleosides and Nucleotides	Purines	Purine Utilization	Guanine deaminase (EC 3.5.4.3)	fig|6666666.909011.peg.1657
Nucleosides and Nucleotides	Purines	Purine conversions	GMP synthase [glutamine-hydrolyzing] (EC 6.3.5.2)	fig|6666666.909011.peg.1621
Nucleosides and Nucleotides	Purines	Purine conversions	Adenylosuccinate synthetase (EC 6.3.4.4)	fig|6666666.909011.peg.614
Nucleosides and Nucleotides	Purines	Purine conversions	Inosine-5'-monophosphate dehydrogenase (EC 1.1.1.205)	fig|6666666.909011.peg.1105
Nucleosides and Nucleotides	Purines	Purine conversions	Hypoxanthine-guanine phosphoribosyltransferase (EC 2.4.2.8)	fig|6666666.909011.peg.1178
Nucleosides and Nucleotides	Purines	Purine conversions	Adenylosuccinate lyase (EC 4.3.2.2)	fig|6666666.909011.peg.76, fig|6666666.909011.peg.301
Nucleosides and Nucleotides	Purines	Purine conversions	Polyphosphate kinase (EC 2.7.4.1)	fig|6666666.909011.peg.484
Nucleosides and Nucleotides	Purines	Purine conversions	Adenine phosphoribosyltransferase (EC 2.4.2.7)	fig|6666666.909011.peg.941, fig|6666666.909011.peg.1504
Nucleosides and Nucleotides	Purines	Purine conversions	Deoxyadenosine kinase (EC 2.7.1.76)	fig|6666666.909011.peg.907, fig|6666666.909011.peg.1764
Nucleosides and Nucleotides	Purines	Purine conversions	Guanine deaminase (EC 3.5.4.3)	fig|6666666.909011.peg.1657
Nucleosides and Nucleotides	Purines	Purine conversions	Adenylate kinase (EC 2.7.4.3)	fig|6666666.909011.peg.1722
Nucleosides and Nucleotides	Purines	Purine conversions	Inosine-uridine preferring nucleoside hydrolase (EC 3.2.2.1)	fig|6666666.909011.peg.1072, fig|6666666.909011.peg.1098, fig|6666666.909011.peg.1124
Nucleosides and Nucleotides	Purines	Purine conversions	Nucleoside diphosphate kinase (EC 2.7.4.6)	fig|6666666.909011.peg.159
Nucleosides and Nucleotides	Purines	Purine conversions	Deoxyguanosine kinase (EC 2.7.1.113)	fig|6666666.909011.peg.907, fig|6666666.909011.peg.1764
Nucleosides and Nucleotides	Purines	Purine conversions	Purine trans deoxyribosylase (Nucleoside deoxyribosyltransferase-I) (EC 2.4.2.6)	fig|6666666.909011.peg.322, fig|6666666.909011.peg.1454
Nucleosides and Nucleotides	Purines	Purine conversions	dNTP triphosphohydrolase, putative	fig|6666666.909011.peg.1155
Nucleosides and Nucleotides	Purines	Purine conversions	Xanthine phosphoribosyltransferase (EC 2.4.2.22)	fig|6666666.909011.peg.1193
Nucleosides and Nucleotides	Purines	Purine conversions	Guanylate kinase (EC 2.7.4.8)	fig|6666666.909011.peg.361, fig|6666666.909011.peg.1273
Nucleosides and Nucleotides	Nucleosides and Nucleotides - no subcategory	Ribonucleotide reduction	Ribonucleotide reductase of class III (anaerobic), activating protein (EC 1.97.1.4)	fig|6666666.909011.peg.1288
Nucleosides and Nucleotides	Nucleosides and Nucleotides - no subcategory	Ribonucleotide reduction	Glutaredoxin-like protein NrdH, required for reduction of Ribonucleotide reductase class Ib	fig|6666666.909011.peg.470
Nucleosides and Nucleotides	Nucleosides and Nucleotides - no subcategory	Ribonucleotide reduction	Ribonucleotide reductase of class Ib (aerobic), alpha subunit (EC 1.17.4.1)	fig|6666666.909011.peg.469, fig|6666666.909011.peg.925
Nucleosides and Nucleotides	Nucleosides and Nucleotides - no subcategory	Ribonucleotide reduction	Ribonucleotide reductase of class III (anaerobic), large subunit (EC 1.17.4.2)	fig|6666666.909011.peg.1289
Nucleosides and Nucleotides	Nucleosides and Nucleotides - no subcategory	Ribonucleotide reduction	Ribonucleotide reduction protein NrdI	fig|6666666.909011.peg.629, fig|6666666.909011.peg.924
Nucleosides and Nucleotides	Nucleosides and Nucleotides - no subcategory	Ribonucleotide reduction	Ribonucleotide reductase transcriptional regulator NrdR	fig|6666666.909011.peg.876
Nucleosides and Nucleotides	Nucleosides and Nucleotides - no subcategory	Ribonucleotide reduction	Ribonucleotide reductase of class Ib (aerobic), beta subunit (EC 1.17.4.1)	fig|6666666.909011.peg.468, fig|6666666.909011.peg.926, fig|6666666.909011.peg.927
Nucleosides and Nucleotides	Nucleosides and Nucleotides - no subcategory	dNTP triphosphohydrolase protein family	dNTP triphosphohydrolase, putative	fig|6666666.909011.peg.1155
Nucleosides and Nucleotides	Nucleosides and Nucleotides - no subcategory	Adenosyl nucleosidases	S-adenosylhomocysteine nucleosidase (EC 3.2.2.9)	fig|6666666.909011.peg.566
Nucleosides and Nucleotides	Nucleosides and Nucleotides - no subcategory	Adenosyl nucleosidases	5'-methylthioadenosine nucleosidase (EC 3.2.2.16)	fig|6666666.909011.peg.566
Nucleosides and Nucleotides	Detoxification	Nudix proteins (nucleoside triphosphate hydrolases)	Deoxyuridine 5'-triphosphate nucleotidohydrolase (EC 3.6.1.23)	fig|6666666.909011.peg.446
Nucleosides and Nucleotides	Detoxification	Nudix proteins (nucleoside triphosphate hydrolases)	ADP-ribose pyrophosphatase (EC 3.6.1.13)	fig|6666666.909011.peg.564
Nucleosides and Nucleotides	Detoxification	Housecleaning nucleoside triphosphate pyrophosphatases	Deoxyuridine 5'-triphosphate nucleotidohydrolase (EC 3.6.1.23)	fig|6666666.909011.peg.446
Nucleosides and Nucleotides	Detoxification	Housecleaning nucleoside triphosphate pyrophosphatases	Dimeric dUTPase (EC 3.6.1.23)	fig|6666666.909011.peg.832
Nucleosides and Nucleotides	Detoxification	Housecleaning nucleoside triphosphate pyrophosphatases	Nucleotidase YfbR, HD superfamily	fig|6666666.909011.peg.590
Nucleosides and Nucleotides	Detoxification	Housecleaning nucleoside triphosphate pyrophosphatases	Nucleoside 5-triphosphatase RdgB (dHAPTP, dITP, XTP-specific) (EC 3.6.1.15)	fig|6666666.909011.peg.899, fig|6666666.909011.peg.1361
Protein Metabolism	Protein folding	GroEL GroES	Heat shock protein GrpE	fig|6666666.909011.peg.766
Protein Metabolism	Protein folding	GroEL GroES	Heat-inducible transcription repressor HrcA	fig|6666666.909011.peg.765
Protein Metabolism	Protein folding	GroEL GroES	Chaperone protein DnaK	fig|6666666.909011.peg.767
Protein Metabolism	Protein folding	GroEL GroES	Chaperone protein DnaJ	fig|6666666.909011.peg.768
Protein Metabolism	Protein folding	GroEL GroES	Heat shock protein 60 family co-chaperone GroES	fig|6666666.909011.peg.515
Protein Metabolism	Protein folding	GroEL GroES	Heat shock protein 60 family chaperone GroEL	fig|6666666.909011.peg.516
Protein Metabolism	Protein folding	Protein chaperones	Heat shock protein GrpE	fig|6666666.909011.peg.766
Protein Metabolism	Protein folding	Protein chaperones	Chaperone protein DnaK	fig|6666666.909011.peg.767
Protein Metabolism	Protein folding	Protein chaperones	Chaperone protein DnaJ	fig|6666666.909011.peg.768
Protein Metabolism	Protein folding	Peptidyl-prolyl cis-trans isomerase	Foldase protein PrsA precursor (EC 5.2.1.8)	fig|6666666.909011.peg.891
Protein Metabolism	Protein biosynthesis	tRNA aminoacylation, Val	Valyl-tRNA synthetase (EC 6.1.1.9)	fig|6666666.909011.peg.1326
Protein Metabolism	Protein biosynthesis	tRNA aminoacylation, Met	Methionyl-tRNA synthetase (EC 6.1.1.10)	fig|6666666.909011.peg.1142
Protein Metabolism	Protein biosynthesis	tRNA aminoacylation, Ile	Isoleucyl-tRNA synthetase (EC 6.1.1.5)	fig|6666666.909011.peg.562
Protein Metabolism	Protein biosynthesis	tRNA aminoacylation, Arg	Arginyl-tRNA synthetase (EC 6.1.1.19)	fig|6666666.909011.peg.895
Protein Metabolism	Protein biosynthesis	Translation initiation factors bacterial	Translation initiation factor 1	fig|6666666.909011.peg.1721
Protein Metabolism	Protein biosynthesis	Translation initiation factors bacterial	Methionyl-tRNA formyltransferase (EC 2.1.2.9)	fig|6666666.909011.peg.357
Protein Metabolism	Protein biosynthesis	Translation initiation factors bacterial	Translation initiation factor 3	fig|6666666.909011.peg.873
Protein Metabolism	Protein biosynthesis	Translation initiation factors bacterial	Translation initiation factor 2	fig|6666666.909011.peg.14
Protein Metabolism	Protein biosynthesis	Translation initiation factors bacterial	Ribosome-binding factor A	fig|6666666.909011.peg.13
Protein Metabolism	Protein biosynthesis	Ribosome SSU bacterial	SSU ribosomal protein S11p (S14e)	fig|6666666.909011.peg.1718
Protein Metabolism	Protein biosynthesis	Ribosome SSU bacterial	SSU ribosomal protein S1p	fig|6666666.909011.peg.1899
Protein Metabolism	Protein biosynthesis	Ribosome SSU bacterial	SSU ribosomal protein S6p	fig|6666666.909011.peg.1566
Protein Metabolism	Protein biosynthesis	Ribosome SSU bacterial	SSU ribosomal protein S15p (S13e)	fig|6666666.909011.peg.55
Protein Metabolism	Protein biosynthesis	Ribosome SSU bacterial	SSU ribosomal protein S14p (S29e)	fig|6666666.909011.peg.1730, fig|6666666.909011.peg.1819
Protein Metabolism	Protein biosynthesis	Ribosome SSU bacterial	SSU ribosomal protein S5p (S2e)	fig|6666666.909011.peg.1726
Protein Metabolism	Protein biosynthesis	Ribosome SSU bacterial	SSU ribosomal protein S18p	fig|6666666.909011.peg.1568
Protein Metabolism	Protein biosynthesis	Ribosome SSU bacterial	SSU ribosomal protein S17p (S11e)	fig|6666666.909011.peg.1734
Protein Metabolism	Protein biosynthesis	Ribosome SSU bacterial	SSU ribosomal protein S20p	fig|6666666.909011.peg.56
Protein Metabolism	Protein biosynthesis	Ribosome SSU bacterial	SSU ribosomal protein S12p (S23e)	fig|6666666.909011.peg.1747
Protein Metabolism	Protein biosynthesis	Ribosome SSU bacterial	SSU ribosomal protein S9p (S16e)	fig|6666666.909011.peg.1710
Protein Metabolism	Protein biosynthesis	Ribosome SSU bacterial	SSU ribosomal protein S8p (S15Ae)	fig|6666666.909011.peg.1729
Protein Metabolism	Protein biosynthesis	Ribosome SSU bacterial	SSU ribosomal protein S4p (S9e)	fig|6666666.909011.peg.148
Protein Metabolism	Protein biosynthesis	Ribosome SSU bacterial	SSU ribosomal protein S14p (S29e), zinc-independent	fig|6666666.909011.peg.1819
Protein Metabolism	Protein biosynthesis	Ribosome SSU bacterial	SSU ribosomal protein S19p (S15e)	fig|6666666.909011.peg.1739
Protein Metabolism	Protein biosynthesis	Ribosome SSU bacterial	SSU ribosomal protein S10p (S20e)	fig|6666666.909011.peg.1744
Protein Metabolism	Protein biosynthesis	Ribosome SSU bacterial	SSU ribosomal protein S16p	fig|6666666.909011.peg.330
Protein Metabolism	Protein biosynthesis	Ribosome SSU bacterial	SSU ribosomal protein S3p (S3e)	fig|6666666.909011.peg.1737
Protein Metabolism	Protein biosynthesis	Ribosome SSU bacterial	SSU ribosomal protein S18p, zinc-independent	fig|6666666.909011.peg.1568
Protein Metabolism	Protein biosynthesis	Ribosome SSU bacterial	SSU ribosomal protein S7p (S5e)	fig|6666666.909011.peg.1746
Protein Metabolism	Protein biosynthesis	Ribosome SSU bacterial	SSU ribosomal protein S2p (SAe)	fig|6666666.909011.peg.33
Protein Metabolism	Protein biosynthesis	Ribosome SSU bacterial	SSU ribosomal protein S14p (S29e), zinc-dependent	fig|6666666.909011.peg.1730
Protein Metabolism	Protein biosynthesis	Ribosome SSU bacterial	SSU ribosomal protein S21p	fig|6666666.909011.peg.93
Protein Metabolism	Protein biosynthesis	Ribosome SSU bacterial	SSU ribosomal protein S13p (S18e)	fig|6666666.909011.peg.1719
Protein Metabolism	Protein biosynthesis	tRNA aminoacylation, Gly	Glycyl-tRNA synthetase alpha chain (EC 6.1.1.14)	fig|6666666.909011.peg.100
Protein Metabolism	Protein biosynthesis	tRNA aminoacylation, Gly	Glycyl-tRNA synthetase beta chain (EC 6.1.1.14)	fig|6666666.909011.peg.101
Protein Metabolism	Protein biosynthesis	tRNA aminoacylation, Ala	Alanyl-tRNA synthetase (EC 6.1.1.7)	fig|6666666.909011.peg.1350
Protein Metabolism	Protein biosynthesis	Ribosome activity modulation	Ribosomal subunit interface protein	fig|6666666.909011.peg.522
Protein Metabolism	Protein biosynthesis	tRNA aminoacylation, Trp	Tryptophanyl-tRNA synthetase (EC 6.1.1.2)	fig|6666666.909011.peg.1565
Protein Metabolism	Protein biosynthesis	Ribosome biogenesis bacterial	Similar to ribosomal large subunit pseudouridine synthase D, Bacillus subtilis YhcT type	fig|6666666.909011.peg.1059
Protein Metabolism	Protein biosynthesis	Ribosome biogenesis bacterial	16S rRNA processing protein RimM	fig|6666666.909011.peg.328
Protein Metabolism	Protein biosynthesis	Ribosome biogenesis bacterial	TsaB protein, required for threonylcarbamoyladenosine (t(6)A) formation in tRNA	fig|6666666.909011.peg.494
Protein Metabolism	Protein biosynthesis	Ribosome biogenesis bacterial	Ribosomal large subunit pseudouridine synthase D (EC 4.2.1.70)	fig|6666666.909011.peg.1427
Protein Metabolism	Protein biosynthesis	Ribosome biogenesis bacterial	SSU rRNA (adenine(1518)-N(6)/adenine(1519)-N(6))-dimethyltransferase (EC 2.1.1.182)	fig|6666666.909011.peg.1145
Protein Metabolism	Protein biosynthesis	Ribosome biogenesis bacterial	Similar to ribosomal large subunit pseudouridine synthase D, Bacillus subtilis YjbO type	fig|6666666.909011.peg.226, fig|6666666.909011.peg.541
Protein Metabolism	Protein biosynthesis	Ribosome biogenesis bacterial	tRNA (Guanine37-N1) -methyltransferase (EC 2.1.1.31)	fig|6666666.909011.peg.327
Protein Metabolism	Protein biosynthesis	Ribosome biogenesis bacterial	Ribosomal-protein-S18p-alanine acetyltransferase (EC 2.3.1.-)	fig|6666666.909011.peg.495
Protein Metabolism	Protein biosynthesis	Ribosome biogenesis bacterial	Ribonuclease M5 (EC 3.1.26.8)	fig|6666666.909011.peg.1144
Protein Metabolism	Protein biosynthesis	Ribosome biogenesis bacterial	LSU m3Psi1915 methyltransferase RlmH	fig|6666666.909011.peg.1450
Protein Metabolism	Protein biosynthesis	Ribosome biogenesis bacterial	Ribosomal protein L11 methyltransferase (EC 2.1.1.-)	fig|6666666.909011.peg.64
Protein Metabolism	Protein biosynthesis	Ribosome LSU bacterial	LSU ribosomal protein L31p, zinc-independent	fig|6666666.909011.peg.1160
Protein Metabolism	Protein biosynthesis	Ribosome LSU bacterial	LSU ribosomal protein L18p (L5e)	fig|6666666.909011.peg.1727
Protein Metabolism	Protein biosynthesis	Ribosome LSU bacterial	LSU ribosomal protein L11p (L12e)	fig|6666666.909011.peg.457
Protein Metabolism	Protein biosynthesis	Ribosome LSU bacterial	LSU ribosomal protein L1p (L10Ae)	fig|6666666.909011.peg.458
Protein Metabolism	Protein biosynthesis	Ribosome LSU bacterial	LSU ribosomal protein L33p, zinc-dependent	fig|6666666.909011.peg.844
Protein Metabolism	Protein biosynthesis	Ribosome LSU bacterial	LSU ribosomal protein L3p (L3e)	fig|6666666.909011.peg.1743
Protein Metabolism	Protein biosynthesis	Ribosome LSU bacterial	LSU ribosomal protein L16p (L10e)	fig|6666666.909011.peg.1736
Protein Metabolism	Protein biosynthesis	Ribosome LSU bacterial	LSU ribosomal protein L5p (L11e)	fig|6666666.909011.peg.1731
Protein Metabolism	Protein biosynthesis	Ribosome LSU bacterial	LSU ribosomal protein L23p (L23Ae)	fig|6666666.909011.peg.1741
Protein Metabolism	Protein biosynthesis	Ribosome LSU bacterial	LSU ribosomal protein L15p (L27Ae)	fig|6666666.909011.peg.1724
Protein Metabolism	Protein biosynthesis	Ribosome LSU bacterial	LSU ribosomal protein L13p (L13Ae)	fig|6666666.909011.peg.1711
Protein Metabolism	Protein biosynthesis	Ribosome LSU bacterial	LSU ribosomal protein L14p (L23e)	fig|6666666.909011.peg.1733
Protein Metabolism	Protein biosynthesis	Ribosome LSU bacterial	LSU ribosomal protein L22p (L17e)	fig|6666666.909011.peg.1738
Protein Metabolism	Protein biosynthesis	Ribosome LSU bacterial	LSU ribosomal protein L10p (P0)	fig|6666666.909011.peg.460
Protein Metabolism	Protein biosynthesis	Ribosome LSU bacterial	LSU ribosomal protein L9p	fig|6666666.909011.peg.1570
Protein Metabolism	Protein biosynthesis	Ribosome LSU bacterial	LSU ribosomal protein L7/L12 (P1/P2)	fig|6666666.909011.peg.461
Protein Metabolism	Protein biosynthesis	Ribosome LSU bacterial	LSU ribosomal protein L2p (L8e)	fig|6666666.909011.peg.1740
Protein Metabolism	Protein biosynthesis	Ribosome LSU bacterial	LSU ribosomal protein L28p	fig|6666666.909011.peg.350
Protein Metabolism	Protein biosynthesis	Ribosome LSU bacterial	LSU ribosomal protein L35p	fig|6666666.909011.peg.872
Protein Metabolism	Protein biosynthesis	Ribosome LSU bacterial	LSU ribosomal protein L19p	fig|6666666.909011.peg.325
Protein Metabolism	Protein biosynthesis	Ribosome LSU bacterial	LSU ribosomal protein L36p	fig|6666666.909011.peg.1720
Protein Metabolism	Protein biosynthesis	Ribosome LSU bacterial	LSU ribosomal protein L31p	fig|6666666.909011.peg.1160
Protein Metabolism	Protein biosynthesis	Ribosome LSU bacterial	LSU ribosomal protein L33p	fig|6666666.909011.peg.844
Protein Metabolism	Protein biosynthesis	Ribosome LSU bacterial	LSU ribosomal protein L20p	fig|6666666.909011.peg.871
Protein Metabolism	Protein biosynthesis	Ribosome LSU bacterial	LSU ribosomal protein L17p	fig|6666666.909011.peg.1716
Protein Metabolism	Protein biosynthesis	Ribosome LSU bacterial	LSU ribosomal protein L6p (L9e)	fig|6666666.909011.peg.1728
Protein Metabolism	Protein biosynthesis	Ribosome LSU bacterial	LSU ribosomal protein L21p	fig|6666666.909011.peg.830
Protein Metabolism	Protein biosynthesis	Ribosome LSU bacterial	LSU ribosomal protein L24p (L26e)	fig|6666666.909011.peg.1732
Protein Metabolism	Protein biosynthesis	Ribosome LSU bacterial	LSU ribosomal protein L29p (L35e)	fig|6666666.909011.peg.1735
Protein Metabolism	Protein biosynthesis	Ribosome LSU bacterial	LSU ribosomal protein L27p	fig|6666666.909011.peg.828
Protein Metabolism	Protein biosynthesis	Ribosome LSU bacterial	LSU ribosomal protein L30p (L7e)	fig|6666666.909011.peg.1725
Protein Metabolism	Protein biosynthesis	Ribosome LSU bacterial	LSU ribosomal protein L4p (L1e)	fig|6666666.909011.peg.1742
Protein Metabolism	Protein biosynthesis	Programmed frameshift	Peptide chain release factor 2	fig|6666666.909011.peg.524
Protein Metabolism	Protein biosynthesis	tRNA aminoacylation, Cys	Cysteinyl-tRNA synthetase (EC 6.1.1.16)	fig|6666666.909011.peg.451
Protein Metabolism	Protein biosynthesis	Translation termination factors bacterial	Protein-N(5)-glutamine methyltransferase PrmC, methylates polypeptide chain release factors RF1 and RF2	fig|6666666.909011.peg.116
Protein Metabolism	Protein biosynthesis	Translation termination factors bacterial	Ribosome recycling factor	fig|6666666.909011.peg.30
Protein Metabolism	Protein biosynthesis	Translation termination factors bacterial	Peptidyl-tRNA hydrolase (EC 3.1.1.29)	fig|6666666.909011.peg.1172
Protein Metabolism	Protein biosynthesis	Translation termination factors bacterial	Peptide deformylase (EC 3.5.1.88)	fig|6666666.909011.peg.856, fig|6666666.909011.peg.983
Protein Metabolism	Protein biosynthesis	Translation termination factors bacterial	Peptide chain release factor 3	fig|6666666.909011.peg.400
Protein Metabolism	Protein biosynthesis	Translation termination factors bacterial	tmRNA-binding protein SmpB	fig|6666666.909011.peg.253
Protein Metabolism	Protein biosynthesis	Translation termination factors bacterial	Peptide chain release factor 1	fig|6666666.909011.peg.115
Protein Metabolism	Protein biosynthesis	Translation termination factors bacterial	Methionine aminopeptidase (EC 3.4.11.18)	fig|6666666.909011.peg.805
Protein Metabolism	Protein biosynthesis	Translation termination factors bacterial	Peptide chain release factor 2	fig|6666666.909011.peg.524
Protein Metabolism	Protein biosynthesis	tRNA aminoacylation, His	Histidyl-tRNA synthetase (EC 6.1.1.21)	fig|6666666.909011.peg.90
Protein Metabolism	Protein biosynthesis	Universal GTPases	Signal recognition particle, subunit Ffh SRP54 (TC 3.A.5.1.1)	fig|6666666.909011.peg.340
Protein Metabolism	Protein biosynthesis	Universal GTPases	GTP-binding protein EngA	fig|6666666.909011.peg.1900
Protein Metabolism	Protein biosynthesis	Universal GTPases	GTP-binding protein YqeH, required for biogenesis of 30S ribosome subunit	fig|6666666.909011.peg.867
Protein Metabolism	Protein biosynthesis	Universal GTPases	GTP-binding protein HflX	fig|6666666.909011.peg.1609
Protein Metabolism	Protein biosynthesis	Universal GTPases	Signal recognition particle receptor protein FtsY (=alpha subunit) (TC 3.A.5.1.1)	fig|6666666.909011.peg.342
Protein Metabolism	Protein biosynthesis	Universal GTPases	50S ribosomal subunit maturation GTPase RbgA (B. subtilis YlqF)	fig|6666666.909011.peg.1539
Protein Metabolism	Protein biosynthesis	Universal GTPases	GTP-binding protein TypA/BipA	fig|6666666.909011.peg.986
Protein Metabolism	Protein biosynthesis	Universal GTPases	Translation elongation factor LepA	fig|6666666.909011.peg.776
Protein Metabolism	Protein biosynthesis	Universal GTPases	Translation initiation factor 2	fig|6666666.909011.peg.14
Protein Metabolism	Protein biosynthesis	Universal GTPases	Ribosome small subunit-stimulated GTPase EngC	fig|6666666.909011.peg.353
Protein Metabolism	Protein biosynthesis	Universal GTPases	Translation elongation factor G	fig|6666666.909011.peg.1745
Protein Metabolism	Protein biosynthesis	Universal GTPases	GTP-binding protein Era	fig|6666666.909011.peg.98
Protein Metabolism	Protein biosynthesis	Universal GTPases	GTPase and tRNA-U34 5-formylation enzyme TrmE	fig|6666666.909011.peg.657
Protein Metabolism	Protein biosynthesis	Universal GTPases	GTP-binding and nucleic acid-binding protein YchF	fig|6666666.909011.peg.1103
Protein Metabolism	Protein biosynthesis	Universal GTPases	Translation elongation factor Tu	fig|6666666.909011.peg.953
Protein Metabolism	Protein biosynthesis	Universal GTPases	GTP-binding protein Obg	fig|6666666.909011.peg.945
Protein Metabolism	Protein biosynthesis	Universal GTPases	GTP-binding protein EngB	fig|6666666.909011.peg.950
Protein Metabolism	Protein biosynthesis	tRNA aminoacylation, Asp and Asn	Aspartyl-tRNA(Asn) amidotransferase subunit C (EC 6.3.5.6)	fig|6666666.909011.peg.1188
Protein Metabolism	Protein biosynthesis	tRNA aminoacylation, Asp and Asn	Aspartyl-tRNA(Asn) amidotransferase subunit B (EC 6.3.5.6)	fig|6666666.909011.peg.1186
Protein Metabolism	Protein biosynthesis	tRNA aminoacylation, Asp and Asn	Aspartyl-tRNA synthetase (EC 6.1.1.12)	fig|6666666.909011.peg.91
Protein Metabolism	Protein biosynthesis	tRNA aminoacylation, Asp and Asn	Asparaginyl-tRNA synthetase (EC 6.1.1.22)	fig|6666666.909011.peg.723
Protein Metabolism	Protein biosynthesis	tRNA aminoacylation, Asp and Asn	Aspartyl-tRNA(Asn) amidotransferase subunit A (EC 6.3.5.6)	fig|6666666.909011.peg.1187
Protein Metabolism	Protein biosynthesis	Translation elongation factors bacterial	Translation elongation factor G	fig|6666666.909011.peg.1745
Protein Metabolism	Protein biosynthesis	Translation elongation factors bacterial	Translation elongation factor LepA	fig|6666666.909011.peg.776
Protein Metabolism	Protein biosynthesis	Translation elongation factors bacterial	Translation elongation factor Tu	fig|6666666.909011.peg.953
Protein Metabolism	Protein biosynthesis	Translation elongation factors bacterial	Translation elongation factor Ts	fig|6666666.909011.peg.32
Protein Metabolism	Protein biosynthesis	Translation elongation factors bacterial	Translation elongation factor P	fig|6666666.909011.peg.699
Protein Metabolism	Protein biosynthesis	tRNAs	tRNA-Phe-GAA	fig|6666666.909011.rna.8, fig|6666666.909011.rna.43
Protein Metabolism	Protein biosynthesis	tRNAs	tRNA-Leu-CAG	fig|6666666.909011.rna.50
Protein Metabolism	Protein biosynthesis	tRNAs	tRNA-Arg-ACG	fig|6666666.909011.rna.19, fig|6666666.909011.rna.36, fig|6666666.909011.rna.64
Protein Metabolism	Protein biosynthesis	tRNAs	tRNA-Trp-CCA	fig|6666666.909011.rna.6
Protein Metabolism	Protein biosynthesis	tRNAs	tRNA-Leu-CAA	fig|6666666.909011.rna.3
Protein Metabolism	Protein biosynthesis	tRNAs	tRNA-Gly-GCC	fig|6666666.909011.rna.17, fig|6666666.909011.rna.65
Protein Metabolism	Protein biosynthesis	tRNAs	tRNA-Ser-CGA	fig|6666666.909011.rna.61
Protein Metabolism	Protein biosynthesis	tRNAs	tRNA-Arg-CCG	fig|6666666.909011.rna.51
Protein Metabolism	Protein biosynthesis	tRNAs	tRNA-Ser-GGA	fig|6666666.909011.rna.30
Protein Metabolism	Protein biosynthesis	tRNAs	tRNA-Gly-CCC	fig|6666666.909011.rna.54
Protein Metabolism	Protein biosynthesis	tRNAs	tRNA-Pro-CGG	fig|6666666.909011.rna.63
Protein Metabolism	Protein biosynthesis	tRNAs	tRNA-Cys-GCA	fig|6666666.909011.rna.4
Protein Metabolism	Protein biosynthesis	tRNA aminoacylation, Lys	Lysyl-tRNA synthetase (class II) (EC 6.1.1.6)	fig|6666666.909011.peg.1182
Protein Metabolism	Protein biosynthesis	tRNA aminoacylation, Thr	Threonyl-tRNA synthetase (EC 6.1.1.3)	fig|6666666.909011.peg.668
Protein Metabolism	Protein biosynthesis	tRNA aminoacylation, Pro	Prolyl-tRNA synthetase (EC 6.1.1.15), bacterial type	fig|6666666.909011.peg.26
Protein Metabolism	Protein biosynthesis	Translation elongation factor G family	Translation elongation factor G	fig|6666666.909011.peg.1745
Protein Metabolism	Protein biosynthesis	Translation elongation factor G family	Ribosome protection-type tetracycline resistance related proteins, group 2	fig|6666666.909011.peg.712, fig|6666666.909011.peg.713
Protein Metabolism	Protein biosynthesis	tRNA aminoacylation, Glu and Gln	Glutamyl-tRNA(Gln) amidotransferase subunit A (EC 6.3.5.7)	fig|6666666.909011.peg.1187
Protein Metabolism	Protein biosynthesis	tRNA aminoacylation, Glu and Gln	Glutamyl-tRNA synthetase (EC 6.1.1.17)	fig|6666666.909011.peg.449
Protein Metabolism	Protein biosynthesis	tRNA aminoacylation, Glu and Gln	Glutamyl-tRNA(Gln) amidotransferase subunit B (EC 6.3.5.7)	fig|6666666.909011.peg.1186
Protein Metabolism	Protein biosynthesis	tRNA aminoacylation, Glu and Gln	Glutamyl-tRNA(Gln) synthetase (EC 6.1.1.24)	fig|6666666.909011.peg.449
Protein Metabolism	Protein biosynthesis	tRNA aminoacylation, Glu and Gln	Glutamyl-tRNA(Gln) amidotransferase subunit C (EC 6.3.5.7)	fig|6666666.909011.peg.1188
Protein Metabolism	Protein biosynthesis	tRNA aminoacylation, Ser	Seryl-tRNA synthetase (EC 6.1.1.11)	fig|6666666.909011.peg.592
Protein Metabolism	Protein biosynthesis	tRNA aminoacylation, Tyr	Tyrosyl-tRNA synthetase (EC 6.1.1.1)	fig|6666666.909011.peg.1564
Protein Metabolism	Protein biosynthesis	tRNA aminoacylation, Leu	Leucyl-tRNA synthetase (EC 6.1.1.4)	fig|6666666.909011.peg.1028
Protein Metabolism	Protein biosynthesis	Glycyl-tRNA synthetase	Glycyl-tRNA synthetase alpha chain (EC 6.1.1.14)	fig|6666666.909011.peg.100
Protein Metabolism	Protein biosynthesis	Glycyl-tRNA synthetase	Glycyl-tRNA synthetase beta chain (EC 6.1.1.14)	fig|6666666.909011.peg.101
Protein Metabolism	Protein biosynthesis	tRNA aminoacylation, Phe	Phenylalanyl-tRNA synthetase alpha chain (EC 6.1.1.20)	fig|6666666.909011.peg.850
Protein Metabolism	Protein biosynthesis	tRNA aminoacylation, Phe	Phenylalanyl-tRNA synthetase domain protein (Bsu YtpR)	fig|6666666.909011.peg.883
Protein Metabolism	Protein biosynthesis	tRNA aminoacylation, Phe	Phenylalanyl-tRNA synthetase beta chain (EC 6.1.1.20)	fig|6666666.909011.peg.849
Protein Metabolism	Protein processing and modification	Lipoprotein Biosynthesis	Lipoprotein signal peptidase (EC 3.4.23.36)	fig|6666666.909011.peg.1426
Protein Metabolism	Protein processing and modification	Lipoprotein Biosynthesis	Prolipoprotein diacylglyceryl transferase (EC 2.4.99.-)	fig|6666666.909011.peg.528
Protein Metabolism	Protein processing and modification	Signal peptidase	Signal peptidase I (EC 3.4.21.89)	fig|6666666.909011.peg.664
Protein Metabolism	Protein processing and modification	Signal peptidase	Lipoprotein signal peptidase (EC 3.4.23.36)	fig|6666666.909011.peg.1426
Protein Metabolism	Protein processing and modification	Protein deglycation	Ribulosamine/erythrulosamine 3-kinase potentially involved in protein deglycation	fig|6666666.909011.peg.87
Protein Metabolism	Protein processing and modification	Protein deglycation	Low molecular weight protein tyrosine phosphatase (EC 3.1.3.48)	fig|6666666.909011.peg.1163
Protein Metabolism	Protein processing and modification	Peptide methionine sulfoxide reductase	Peptide methionine sulfoxide reductase MsrA (EC 1.8.4.11)	fig|6666666.909011.peg.1311, fig|6666666.909011.peg.1314
Protein Metabolism	Protein processing and modification	Peptide methionine sulfoxide reductase	Peptide methionine sulfoxide reductase MsrB (EC 1.8.4.12)	fig|6666666.909011.peg.1527
Protein Metabolism	Protein degradation	Protein degradation	Aminopeptidase YpdF (MP-, MA-, MS-, AP-, NP- specific)	fig|6666666.909011.peg.827
Protein Metabolism	Protein degradation	Protein degradation	Aminopeptidase C (EC 3.4.22.40)	fig|6666666.909011.peg.442
Protein Metabolism	Protein degradation	Metallocarboxypeptidases (EC 3.4.17.-)	D-alanyl-D-alanine carboxypeptidase (EC 3.4.16.4)	fig|6666666.909011.peg.291, fig|6666666.909011.peg.1006
Protein Metabolism	Protein degradation	Proteolysis in bacteria, ATP-dependent	DNA repair protein RadA	fig|6666666.909011.peg.447
Protein Metabolism	Protein degradation	Proteolysis in bacteria, ATP-dependent	ATP-dependent Clp protease ATP-binding subunit ClpX	fig|6666666.909011.peg.951
Protein Metabolism	Protein degradation	Proteolysis in bacteria, ATP-dependent	Membrane-associated protein containing RNA-binding TRAM domain and ribonuclease PIN-domain, YacL B.subtilis ortholog	fig|6666666.909011.peg.448
Protein Metabolism	Protein degradation	Proteolysis in bacteria, ATP-dependent	ATP-dependent Clp protease, ATP-binding subunit ClpC	fig|6666666.909011.peg.1754
Protein Metabolism	Protein degradation	Proteolysis in bacteria, ATP-dependent	ATP-dependent Clp protease proteolytic subunit (EC 3.4.21.92)	fig|6666666.909011.peg.580
Protein Metabolism	Protein degradation	Proteolysis in bacteria, ATP-dependent	Transcriptional regulator CtsR	fig|6666666.909011.peg.1755
Protein Metabolism	Protein degradation	Proteolysis in bacteria, ATP-dependent	ATP-dependent protease La (EC 3.4.21.53) Type I	fig|6666666.909011.peg.570
Cell Division and Cell Cycle	Checkpoint control	Bacterial checkpoint-control-related cluster	Diadenylate cyclase spyDAC	fig|6666666.909011.peg.261
Cell Division and Cell Cycle	Checkpoint control	Bacterial checkpoint-control-related cluster	Uncharacterized secreted protein associated with spyDAC	fig|6666666.909011.peg.262
Cell Division and Cell Cycle	Checkpoint control	Bacterial checkpoint-control-related cluster	Phosphoglucosamine mutase (EC 5.4.2.10)	fig|6666666.909011.peg.263, fig|6666666.909011.peg.591
Cell Division and Cell Cycle	Checkpoint control	Bacterial checkpoint-control-related cluster	Bacterial checkpoint controller DisA with nucleotide-binding domain	fig|6666666.909011.peg.261
Cell Division and Cell Cycle	Cell Division and Cell Cycle - no subcategory	Control of cell elongation - division cycle in Bacilli	RecU Holliday junction resolvase	fig|6666666.909011.peg.717
Cell Division and Cell Cycle	Cell Division and Cell Cycle - no subcategory	Control of cell elongation - division cycle in Bacilli	Cell division protein GpsB, coordinates the switch between cylindrical and septal cell wall synthesis by re-localization of PBP1	fig|6666666.909011.peg.715
Cell Division and Cell Cycle	Cell Division and Cell Cycle - no subcategory	Control of cell elongation - division cycle in Bacilli	Chromosome replication initiation protein DnaD	fig|6666666.909011.peg.722
Cell Division and Cell Cycle	Cell Division and Cell Cycle - no subcategory	Control of cell elongation - division cycle in Bacilli	FIG001721: Predicted N6-adenine-specific DNA methylase	fig|6666666.909011.peg.709
Cell Division and Cell Cycle	Cell Division and Cell Cycle - no subcategory	Control of cell elongation - division cycle in Bacilli	Septation ring formation regulator EzrA	fig|6666666.909011.peg.149
Cell Division and Cell Cycle	Cell Division and Cell Cycle - no subcategory	Control of cell elongation - division cycle in Bacilli	Penicillin-binding protein 1A/1B (PBP1)	fig|6666666.909011.peg.718
Cell Division and Cell Cycle	Cell Division and Cell Cycle - no subcategory	Control of cell elongation - division cycle in Bacilli	FIG005686: hypothetical protein	fig|6666666.909011.peg.716
Cell Division and Cell Cycle	Cell Division and Cell Cycle - no subcategory	YgjD and YeaZ	TsaD/Kae1/Qri7 protein, required for threonylcarbamoyladenosine t(6)A37 formation in tRNA	fig|6666666.909011.peg.496
Cell Division and Cell Cycle	Cell Division and Cell Cycle - no subcategory	YgjD and YeaZ	TsaB protein, required for threonylcarbamoyladenosine (t(6)A) formation in tRNA	fig|6666666.909011.peg.494
Cell Division and Cell Cycle	Cell Division and Cell Cycle - no subcategory	Macromolecular synthesis operon	TsaD/Kae1/Qri7 protein, required for threonylcarbamoyladenosine t(6)A37 formation in tRNA	fig|6666666.909011.peg.496
Cell Division and Cell Cycle	Cell Division and Cell Cycle - no subcategory	Macromolecular synthesis operon	RNA polymerase sigma factor RpoD	fig|6666666.909011.peg.103
Cell Division and Cell Cycle	Cell Division and Cell Cycle - no subcategory	Macromolecular synthesis operon	DNA primase (EC 2.7.7.-)	fig|6666666.909011.peg.102
Cell Division and Cell Cycle	Cell Division and Cell Cycle - no subcategory	Macromolecular synthesis operon	Transamidase GatB domain protein	fig|6666666.909011.peg.94
Cell Division and Cell Cycle	Cell Division and Cell Cycle - no subcategory	Macromolecular synthesis operon	SSU ribosomal protein S21p	fig|6666666.909011.peg.93
Cell Division and Cell Cycle	Cell Division and Cell Cycle - no subcategory	Macromolecular synthesis operon	Carbamoyl-phosphate synthase small chain (EC 6.3.5.5)	fig|6666666.909011.peg.20, fig|6666666.909011.peg.1428, fig|6666666.909011.peg.1474
Cell Division and Cell Cycle	Cell Division and Cell Cycle - no subcategory	Macromolecular synthesis operon	Carbamoyl-phosphate synthase large chain (EC 6.3.5.5)	fig|6666666.909011.peg.19, fig|6666666.909011.peg.1429, fig|6666666.909011.peg.1473
Cell Division and Cell Cycle	Cell Division and Cell Cycle - no subcategory	Bacterial Cytoskeleton	Cell division protein FtsI [Peptidoglycan synthetase] (EC 2.4.1.129)	fig|6666666.909011.peg.551
Cell Division and Cell Cycle	Cell Division and Cell Cycle - no subcategory	Bacterial Cytoskeleton	Cell division protein FtsW	fig|6666666.909011.peg.987
Cell Division and Cell Cycle	Cell Division and Cell Cycle - no subcategory	Bacterial Cytoskeleton	Chromosome (plasmid) partitioning protein ParB	fig|6666666.909011.peg.1100, fig|6666666.909011.peg.1101
Cell Division and Cell Cycle	Cell Division and Cell Cycle - no subcategory	Bacterial Cytoskeleton	Rod shape-determining protein MreD	fig|6666666.909011.peg.1331
Cell Division and Cell Cycle	Cell Division and Cell Cycle - no subcategory	Bacterial Cytoskeleton	Cell division protein FtsL	fig|6666666.909011.peg.550
Cell Division and Cell Cycle	Cell Division and Cell Cycle - no subcategory	Bacterial Cytoskeleton	Cell division protein FtsK	fig|6666666.909011.peg.545
Cell Division and Cell Cycle	Cell Division and Cell Cycle - no subcategory	Bacterial Cytoskeleton	Chromosome (plasmid) partitioning protein ParA	fig|6666666.909011.peg.1797
Cell Division and Cell Cycle	Cell Division and Cell Cycle - no subcategory	Bacterial Cytoskeleton	Cell division protein DivIC (FtsB), stabilizes FtsL against RasP cleavage	fig|6666666.909011.peg.1175
Cell Division and Cell Cycle	Cell Division and Cell Cycle - no subcategory	Bacterial Cytoskeleton	Rod shape-determining protein RodA	fig|6666666.909011.peg.135
Cell Division and Cell Cycle	Cell Division and Cell Cycle - no subcategory	Bacterial Cytoskeleton	Cell division protein FtsZ (EC 3.4.24.-)	fig|6666666.909011.peg.557
Cell Division and Cell Cycle	Cell Division and Cell Cycle - no subcategory	Bacterial Cytoskeleton	Cell division initiation protein DivIVA	fig|6666666.909011.peg.561
Cell Division and Cell Cycle	Cell Division and Cell Cycle - no subcategory	Bacterial Cytoskeleton	Cell division protein FtsA	fig|6666666.909011.peg.556
Cell Division and Cell Cycle	Cell Division and Cell Cycle - no subcategory	Bacterial Cytoskeleton	Rod shape-determining protein MreB	fig|6666666.909011.peg.133, fig|6666666.909011.peg.1329
Cell Division and Cell Cycle	Cell Division and Cell Cycle - no subcategory	Bacterial Cytoskeleton	Rod shape-determining protein MreC	fig|6666666.909011.peg.1330
Cell Division and Cell Cycle	Cell Division and Cell Cycle - no subcategory	Bacterial Cytoskeleton	Cell division protein FtsQ	fig|6666666.909011.peg.555
Cell Division and Cell Cycle	Cell Division and Cell Cycle - no subcategory	Bacterial Cytoskeleton	Cell division protein MraZ	fig|6666666.909011.peg.548
Regulation and Cell signaling	Regulation and Cell signaling - no subcategory	LysR-family proteins in Escherichia coli	Chromosome initiation inhibitor	fig|6666666.909011.peg.271
Regulation and Cell signaling	Regulation and Cell signaling - no subcategory	HPr catabolite repression system	Phosphotransferase system, phosphocarrier protein HPr	fig|6666666.909011.peg.421
Regulation and Cell signaling	Regulation and Cell signaling - no subcategory	HPr catabolite repression system	Catabolite control protein A	fig|6666666.909011.peg.1368
Regulation and Cell signaling	Regulation and Cell signaling - no subcategory	HPr catabolite repression system	HPr kinase/phosphorylase (EC 2.7.1.-) (EC 2.7.4.-)	fig|6666666.909011.peg.527
Regulation and Cell signaling	Regulation and Cell signaling - no subcategory	Sex pheromones in Enterococcus faecalis and other Firmicutes	Putative pheromone cAM373 precursor lipoprotein CamS	fig|6666666.909011.peg.1189
Regulation and Cell signaling	Regulation and Cell signaling - no subcategory	Sex pheromones in Enterococcus faecalis and other Firmicutes	Putative prenyltransferase, contains 1,4-dihydroxy-2-naphthoate octaprenyltransferase domain	fig|6666666.909011.peg.1047
Regulation and Cell signaling	Regulation and Cell signaling - no subcategory	Sex pheromones in Enterococcus faecalis and other Firmicutes	Lipoprotein signal peptidase (EC 3.4.23.36)	fig|6666666.909011.peg.1426
Regulation and Cell signaling	Regulation and Cell signaling - no subcategory	Sex pheromones in Enterococcus faecalis and other Firmicutes	Heptaprenyl diphosphate synthase component II (EC 2.5.1.30)	fig|6666666.909011.peg.1046
Regulation and Cell signaling	Regulation and Cell signaling - no subcategory	DNA-binding regulatory proteins, strays	Aromatic hydrocarbon utilization transcriptional regulator CatR (LysR family)	fig|6666666.909011.peg.1130
Regulation and Cell signaling	Regulation and Cell signaling - no subcategory	Stringent Response, (p)ppGpp metabolism	GTP pyrophosphokinase (EC 2.7.6.5), (p)ppGpp synthetase I	fig|6666666.909011.peg.67
Regulation and Cell signaling	Regulation and Cell signaling - no subcategory	Cell envelope-associated LytR-CpsA-Psr transcriptional attenuators	Cell envelope-associated transcriptional attenuator LytR-CpsA-Psr, subfamily F2 (as in PMID19099556)	fig|6666666.909011.peg.1106, fig|6666666.909011.peg.1255
Regulation and Cell signaling	Programmed Cell Death and Toxin-antitoxin Systems	Toxin-antitoxin replicon stabilization systems	RelB/StbD replicon stabilization protein (antitoxin to RelE/StbE)	fig|6666666.909011.peg.1703
Regulation and Cell signaling	Programmed Cell Death and Toxin-antitoxin Systems	Toxin-antitoxin replicon stabilization systems	RelE/StbE replicon stabilization toxin	fig|6666666.909011.peg.1702
Regulation and Cell signaling	Programmed Cell Death and Toxin-antitoxin Systems	Toxin-antitoxin replicon stabilization systems	HigA protein (antitoxin to HigB)	fig|6666666.909011.peg.1654
DNA Metabolism	DNA repair	Uracil-DNA glycosylase	Uracil-DNA glycosylase, family 1	fig|6666666.909011.peg.255
DNA Metabolism	DNA repair	Uracil-DNA glycosylase	Uracil-DNA glycosylase family protein, clostridial type	fig|6666666.909011.peg.222
DNA Metabolism	DNA repair	DNA repair, bacterial MutL-MutS system	Recombination inhibitory protein MutS2	fig|6666666.909011.peg.1356
DNA Metabolism	DNA repair	DNA repair, bacterial MutL-MutS system	DNA mismatch repair protein MutS	fig|6666666.909011.peg.1342
DNA Metabolism	DNA repair	DNA repair, bacterial MutL-MutS system	DNA mismatch repair protein MutL	fig|6666666.909011.peg.1343
DNA Metabolism	DNA repair	DNA repair, UvrABC system	Excinuclease ABC subunit C	fig|6666666.909011.peg.946
DNA Metabolism	DNA repair	DNA repair, UvrABC system	Excinuclease ABC subunit A paralog of unknown function	fig|6666666.909011.peg.1853
DNA Metabolism	DNA repair	DNA repair, UvrABC system	Excinuclease ABC subunit A	fig|6666666.909011.peg.587
DNA Metabolism	DNA repair	DNA repair, UvrABC system	Excinuclease ABC subunit B	fig|6666666.909011.peg.588
DNA Metabolism	DNA repair	DNA repair, bacterial DinG and relatives	DinG family ATP-dependent helicase YoaA	fig|6666666.909011.peg.725
DNA Metabolism	DNA repair	DNA repair system including RecA, MutS and a hypothetical protein	DNA mismatch repair protein MutS	fig|6666666.909011.peg.1342
DNA Metabolism	DNA repair	DNA repair system including RecA, MutS and a hypothetical protein	RecA protein	fig|6666666.909011.peg.1340
DNA Metabolism	DNA repair	ATP-dependent Nuclease	ATP-dependent nuclease, subunit B	fig|6666666.909011.peg.970
DNA Metabolism	DNA repair	ATP-dependent Nuclease	ATP-dependent nuclease, subunit A	fig|6666666.909011.peg.971
DNA Metabolism	DNA repair	DNA repair, bacterial	Exodeoxyribonuclease VII large subunit (EC 3.1.11.6)	fig|6666666.909011.peg.823
DNA Metabolism	DNA repair	DNA repair, bacterial	DNA repair protein RadA	fig|6666666.909011.peg.447
DNA Metabolism	DNA repair	DNA repair, bacterial	Exonuclease SbcD	fig|6666666.909011.peg.594
DNA Metabolism	DNA repair	DNA repair, bacterial	SOS-response repressor and protease LexA (EC 3.4.21.88)	fig|6666666.909011.peg.39
DNA Metabolism	DNA repair	DNA repair, bacterial	DNA repair protein RecN	fig|6666666.909011.peg.818
DNA Metabolism	DNA repair	DNA repair, bacterial	DNA repair protein RadC	fig|6666666.909011.peg.1328
DNA Metabolism	DNA repair	DNA repair, bacterial	DNA-cytosine methyltransferase (EC 2.1.1.37)	fig|6666666.909011.peg.1
DNA Metabolism	DNA repair	DNA repair, bacterial	Exonuclease SbcC	fig|6666666.909011.peg.593
DNA Metabolism	DNA repair	DNA repair, bacterial	Single-stranded DNA-binding protein	fig|6666666.909011.peg.1567
DNA Metabolism	DNA repair	DNA repair, bacterial	Methylated-DNA--protein-cysteine methyltransferase (EC 2.1.1.63)	fig|6666666.909011.peg.1259
DNA Metabolism	DNA repair	DNA repair, bacterial	RecA protein	fig|6666666.909011.peg.1340
DNA Metabolism	DNA repair	DNA repair, bacterial	Exodeoxyribonuclease III (EC 3.1.11.2)	fig|6666666.909011.peg.1252
DNA Metabolism	DNA repair	DNA repair, bacterial	Exodeoxyribonuclease VII small subunit (EC 3.1.11.6)	fig|6666666.909011.peg.822
DNA Metabolism	DNA repair	DNA repair, bacterial RecFOR pathway	RecU Holliday junction resolvase	fig|6666666.909011.peg.717
DNA Metabolism	DNA repair	DNA repair, bacterial RecFOR pathway	Single-stranded-DNA-specific exonuclease RecJ (EC 3.1.-.-)	fig|6666666.909011.peg.942
DNA Metabolism	DNA repair	DNA repair, bacterial RecFOR pathway	Single-stranded DNA-binding protein	fig|6666666.909011.peg.1567
DNA Metabolism	DNA repair	DNA repair, bacterial RecFOR pathway	Recombination protein RecR	fig|6666666.909011.peg.474
DNA Metabolism	DNA repair	DNA repair, bacterial RecFOR pathway	RecA protein	fig|6666666.909011.peg.1340
DNA Metabolism	DNA repair	DNA repair, bacterial RecFOR pathway	DNA recombination and repair protein RecO	fig|6666666.909011.peg.99
DNA Metabolism	DNA repair	DNA repair, bacterial RecFOR pathway	DNA recombination and repair protein RecF	fig|6666666.909011.peg.650
DNA Metabolism	DNA repair	DNA repair, bacterial RecFOR pathway	ATP-dependent DNA helicase RecS (RecQ family)	fig|6666666.909011.peg.1896
DNA Metabolism	DNA repair	DNA repair, bacterial RecBCD pathway	RecD-like DNA helicase YrrC	fig|6666666.909011.peg.977
DNA Metabolism	DNA repair	DNA Repair Base Excision	Single-stranded-DNA-specific exonuclease RecJ (EC 3.1.-.-)	fig|6666666.909011.peg.942
DNA Metabolism	DNA repair	DNA Repair Base Excision	Uracil-DNA glycosylase, family 1	fig|6666666.909011.peg.255
DNA Metabolism	DNA repair	DNA Repair Base Excision	DNA-3-methyladenine glycosylase II (EC 3.2.2.21)	fig|6666666.909011.peg.693
DNA Metabolism	DNA repair	DNA Repair Base Excision	DNA-3-methyladenine glycosylase (EC 3.2.2.20)	fig|6666666.909011.peg.1021
DNA Metabolism	DNA repair	DNA Repair Base Excision	Formamidopyrimidine-DNA glycosylase (EC 3.2.2.23)	fig|6666666.909011.peg.878
DNA Metabolism	DNA repair	DNA Repair Base Excision	DNA polymerase I (EC 2.7.7.7)	fig|6666666.909011.peg.879
DNA Metabolism	DNA repair	DNA Repair Base Excision	DNA ligase (EC 6.5.1.2)	fig|6666666.909011.peg.1190
DNA Metabolism	DNA repair	DNA repair, bacterial UvrD and related helicases	ATP-dependent DNA helicase UvrD/PcrA	fig|6666666.909011.peg.1191
DNA Metabolism	CRISPs	CRISPRs	CRISPR-associated protein, Cse3 family	fig|6666666.909011.peg.390
DNA Metabolism	CRISPs	CRISPRs	CRISPR-associated protein Cas1	fig|6666666.909011.peg.391
DNA Metabolism	CRISPs	CRISPRs	CRISPR-associated helicase Cas3	fig|6666666.909011.peg.385
DNA Metabolism	CRISPs	CRISPRs	CRISPR-associated protein, Cse4 family	fig|6666666.909011.peg.388
DNA Metabolism	CRISPs	CRISPRs	CRISPR-associated protein, Cse1 family	fig|6666666.909011.peg.386
DNA Metabolism	CRISPs	CRISPRs	CRISPR-associated protein, Cas5e family	fig|6666666.909011.peg.389
DNA Metabolism	DNA Metabolism - no subcategory	YcfH	Putative deoxyribonuclease YcfH	fig|6666666.909011.peg.1143
DNA Metabolism	DNA Metabolism - no subcategory	DNA structural proteins, bacterial	Chromosome partition protein smc	fig|6666666.909011.peg.343
DNA Metabolism	DNA Metabolism - no subcategory	DNA structural proteins, bacterial	DNA-binding protein HBsu	fig|6666666.909011.peg.1901
DNA Metabolism	DNA replication	DNA topoisomerases, Type I, ATP-independent	DNA topoisomerase I (EC 5.99.1.2)	fig|6666666.909011.peg.1536
DNA Metabolism	DNA replication	DNA topoisomerases, Type II, ATP-dependent	DNA gyrase subunit B (EC 5.99.1.3)	fig|6666666.909011.peg.649
DNA Metabolism	DNA replication	DNA topoisomerases, Type II, ATP-dependent	DNA gyrase subunit A (EC 5.99.1.3)	fig|6666666.909011.peg.648
DNA Metabolism	DNA replication	DNA topoisomerases, Type II, ATP-dependent	Topoisomerase IV subunit B (EC 5.99.1.-)	fig|6666666.909011.peg.1532
DNA Metabolism	DNA replication	DNA topoisomerases, Type II, ATP-dependent	Topoisomerase IV subunit A (EC 5.99.1.-)	fig|6666666.909011.peg.1531
DNA Metabolism	DNA recombination	RuvABC plus a hypothetical	FIG000859: hypothetical protein YebC	fig|6666666.909011.peg.1370
DNA Metabolism	DNA recombination	RuvABC plus a hypothetical	Holliday junction DNA helicase RuvA	fig|6666666.909011.peg.1344
DNA Metabolism	DNA recombination	RuvABC plus a hypothetical	Holliday junction DNA helicase RuvB	fig|6666666.909011.peg.1345
DNA Metabolism	DNA uptake, competence	DNA processing cluster	FIG000557: hypothetical protein co-occurring with RecR	fig|6666666.909011.peg.473
DNA Metabolism	DNA uptake, competence	DNA processing cluster	Recombination protein RecR	fig|6666666.909011.peg.474
DNA Metabolism	DNA uptake, competence	DNA processing cluster	FIG015094: hypothetical protein	fig|6666666.909011.peg.475
DNA Metabolism	DNA uptake, competence	DNA processing cluster	DNA polymerase III subunits gamma and tau (EC 2.7.7.7)	fig|6666666.909011.peg.472
DNA Metabolism	DNA uptake, competence	Gram Positive Competence	Late competence protein ComGA, access of DNA to ComEA	fig|6666666.909011.peg.1374
DNA Metabolism	DNA uptake, competence	Gram Positive Competence	DNA-entry nuclease (Competence-specific nuclease) (EC 3.1.30.-)	fig|6666666.909011.peg.168, fig|6666666.909011.peg.665, fig|6666666.909011.peg.666
DNA Metabolism	DNA uptake, competence	Gram Positive Competence	Late competence protein ComEA, DNA receptor	fig|6666666.909011.peg.992
DNA Metabolism	DNA uptake, competence	Gram Positive Competence	Negative regulator of genetic competence MecA	fig|6666666.909011.peg.536
DNA Metabolism	DNA uptake, competence	Gram Positive Competence	ComF operon protein A, DNA transporter ATPase	fig|6666666.909011.peg.520
DNA Metabolism	DNA uptake, competence	Gram Positive Competence	Competence protein CoiA	fig|6666666.909011.peg.537
DNA Metabolism	DNA uptake, competence	Gram Positive Competence	Late competence protein ComEC, DNA transport	fig|6666666.909011.peg.994
Fatty Acids, Lipids, and Isoprenoids	Phospholipids	Cardiolipin synthesis	Cardiolipin synthetase (EC 2.7.8.-)	fig|6666666.909011.peg.110, fig|6666666.909011.peg.969
Fatty Acids, Lipids, and Isoprenoids	Phospholipids	Glycerolipid and Glycerophospholipid Metabolism in Bacteria	Alcohol dehydrogenase (EC 1.1.1.1)	fig|6666666.909011.peg.466, fig|6666666.909011.peg.1128, fig|6666666.909011.peg.1415, fig|6666666.909011.peg.1679, fig|6666666.909011.peg.1695, fig|6666666.909011.peg.1697, fig|6666666.909011.peg.1756
Fatty Acids, Lipids, and Isoprenoids	Phospholipids	Glycerolipid and Glycerophospholipid Metabolism in Bacteria	Acyl-phosphate:glycerol-3-phosphate O-acyltransferase PlsY	fig|6666666.909011.peg.1533
Fatty Acids, Lipids, and Isoprenoids	Phospholipids	Glycerolipid and Glycerophospholipid Metabolism in Bacteria	Diacylglycerol kinase (EC 2.7.1.107)	fig|6666666.909011.peg.97
Fatty Acids, Lipids, and Isoprenoids	Phospholipids	Glycerolipid and Glycerophospholipid Metabolism in Bacteria	1-acyl-sn-glycerol-3-phosphate acyltransferase (EC 2.3.1.51)	fig|6666666.909011.peg.36
Fatty Acids, Lipids, and Isoprenoids	Phospholipids	Glycerolipid and Glycerophospholipid Metabolism in Bacteria	CDP-diacylglycerol--glycerol-3-phosphate 3-phosphatidyltransferase (EC 2.7.8.5)	fig|6666666.909011.peg.1338
Fatty Acids, Lipids, and Isoprenoids	Phospholipids	Glycerolipid and Glycerophospholipid Metabolism in Bacteria	Glycerol-3-phosphate dehydrogenase [NAD(P)+] (EC 1.1.1.94)	fig|6666666.909011.peg.529
Fatty Acids, Lipids, and Isoprenoids	Phospholipids	Glycerolipid and Glycerophospholipid Metabolism in Bacteria	Glycerol kinase (EC 2.7.1.30)	fig|6666666.909011.peg.1813
Fatty Acids, Lipids, and Isoprenoids	Phospholipids	Glycerolipid and Glycerophospholipid Metabolism in Bacteria	Cardiolipin synthetase (EC 2.7.8.-)	fig|6666666.909011.peg.110, fig|6666666.909011.peg.969
Fatty Acids, Lipids, and Isoprenoids	Phospholipids	Glycerolipid and Glycerophospholipid Metabolism in Bacteria	Dihydroxyacetone kinase family protein	fig|6666666.909011.peg.348
Fatty Acids, Lipids, and Isoprenoids	Phospholipids	Glycerolipid and Glycerophospholipid Metabolism in Bacteria	Phosphatidate cytidylyltransferase (EC 2.7.7.41)	fig|6666666.909011.peg.28
Fatty Acids, Lipids, and Isoprenoids	Phospholipids	Glycerolipid and Glycerophospholipid Metabolism in Bacteria	Acyl carrier protein	fig|6666666.909011.peg.345, fig|6666666.909011.peg.501
Fatty Acids, Lipids, and Isoprenoids	Phospholipids	Glycerolipid and Glycerophospholipid Metabolism in Bacteria	Phosphate:acyl-ACP acyltransferase PlsX	fig|6666666.909011.peg.346
Fatty Acids, Lipids, and Isoprenoids	Phospholipids	Glycerolipid and Glycerophospholipid Metabolism in Bacteria	Glycerate kinase (EC 2.7.1.31)	fig|6666666.909011.peg.1785
Fatty Acids, Lipids, and Isoprenoids	Triacylglycerols	Triacylglycerol metabolism	Lysophospholipase L2 (EC 3.1.1.5)	fig|6666666.909011.peg.880
Fatty Acids, Lipids, and Isoprenoids	Fatty acids	Fatty Acid Biosynthesis FASII	Transcriptional regulator of fatty acid biosynthesis FabT	fig|6666666.909011.peg.499
Fatty Acids, Lipids, and Isoprenoids	Fatty acids	Fatty Acid Biosynthesis FASII	3-oxoacyl-[acyl-carrier protein] reductase (EC 1.1.1.100)	fig|6666666.909011.peg.503, fig|6666666.909011.peg.636, fig|6666666.909011.peg.1601
Fatty Acids, Lipids, and Isoprenoids	Fatty acids	Fatty Acid Biosynthesis FASII	Acetyl-coenzyme A carboxyl transferase alpha chain (EC 6.4.1.2)	fig|6666666.909011.peg.509
Fatty Acids, Lipids, and Isoprenoids	Fatty acids	Fatty Acid Biosynthesis FASII	Enoyl-[acyl-carrier-protein] reductase [NADH] (EC 1.3.1.9)	fig|6666666.909011.peg.510
Fatty Acids, Lipids, and Isoprenoids	Fatty acids	Fatty Acid Biosynthesis FASII	Holo-[acyl-carrier protein] synthase (EC 2.7.8.7)	fig|6666666.909011.peg.1168
Fatty Acids, Lipids, and Isoprenoids	Fatty acids	Fatty Acid Biosynthesis FASII	Biotin carboxyl carrier protein of acetyl-CoA carboxylase	fig|6666666.909011.peg.505, fig|6666666.909011.peg.1089
Fatty Acids, Lipids, and Isoprenoids	Fatty acids	Fatty Acid Biosynthesis FASII	3-oxoacyl-[acyl-carrier-protein] synthase, KASII (EC 2.3.1.41)	fig|6666666.909011.peg.504
Fatty Acids, Lipids, and Isoprenoids	Fatty acids	Fatty Acid Biosynthesis FASII	Biotin carboxylase of acetyl-CoA carboxylase (EC 6.3.4.14)	fig|6666666.909011.peg.507, fig|6666666.909011.peg.1090
Fatty Acids, Lipids, and Isoprenoids	Fatty acids	Fatty Acid Biosynthesis FASII	Acetyl-coenzyme A carboxyl transferase beta chain (EC 6.4.1.2)	fig|6666666.909011.peg.508
Fatty Acids, Lipids, and Isoprenoids	Fatty acids	Fatty Acid Biosynthesis FASII	Acyl carrier protein	fig|6666666.909011.peg.345, fig|6666666.909011.peg.501
Fatty Acids, Lipids, and Isoprenoids	Fatty acids	Fatty Acid Biosynthesis FASII	Malonyl CoA-acyl carrier protein transacylase (EC 2.3.1.39)	fig|6666666.909011.peg.502
Fatty Acids, Lipids, and Isoprenoids	Fatty acids	Fatty Acid Biosynthesis FASII	Enoyl-[acyl-carrier-protein] reductase [FMN] (EC 1.3.1.9)	fig|6666666.909011.peg.1630
Fatty Acids, Lipids, and Isoprenoids	Fatty acids	Fatty Acid Biosynthesis FASII	3-hydroxyacyl-[acyl-carrier-protein] dehydratase, FabZ form (EC 4.2.1.59)	fig|6666666.909011.peg.498, fig|6666666.909011.peg.506
Fatty Acids, Lipids, and Isoprenoids	Fatty acids	Fatty acid metabolism cluster	3-ketoacyl-CoA thiolase (EC 2.3.1.16)	fig|6666666.909011.peg.179
Fatty Acids, Lipids, and Isoprenoids	Fatty acids	Fatty acid metabolism cluster	3-hydroxyacyl-CoA dehydrogenase (EC 1.1.1.35)	fig|6666666.909011.peg.169
Fatty Acids, Lipids, and Isoprenoids	Fatty Acids, Lipids, and Isoprenoids - no subcategory	Polyhydroxybutyrate metabolism	3-ketoacyl-CoA thiolase (EC 2.3.1.16)	fig|6666666.909011.peg.179
Fatty Acids, Lipids, and Isoprenoids	Fatty Acids, Lipids, and Isoprenoids - no subcategory	Polyhydroxybutyrate metabolism	3-hydroxybutyryl-CoA dehydrogenase (EC 1.1.1.157)	fig|6666666.909011.peg.169
Fatty Acids, Lipids, and Isoprenoids	Fatty Acids, Lipids, and Isoprenoids - no subcategory	Polyhydroxybutyrate metabolism	3-hydroxyacyl-CoA dehydrogenase (EC 1.1.1.35)	fig|6666666.909011.peg.169
Fatty Acids, Lipids, and Isoprenoids	Fatty Acids, Lipids, and Isoprenoids - no subcategory	Polyhydroxybutyrate metabolism	Acetyl-CoA acetyltransferase (EC 2.3.1.9)	fig|6666666.909011.peg.179
Fatty Acids, Lipids, and Isoprenoids	Isoprenoids	Mevalonate Branch of Isoprenoid Biosynthesis	Diphosphomevalonate decarboxylase (EC 4.1.1.33)	fig|6666666.909011.peg.727
Fatty Acids, Lipids, and Isoprenoids	Isoprenoids	Mevalonate Branch of Isoprenoid Biosynthesis	Phosphomevalonate kinase (EC 2.7.4.2)	fig|6666666.909011.peg.728
Fatty Acids, Lipids, and Isoprenoids	Isoprenoids	Mevalonate Branch of Isoprenoid Biosynthesis	Mevalonate kinase (EC 2.7.1.36)	fig|6666666.909011.peg.726
Fatty Acids, Lipids, and Isoprenoids	Isoprenoids	Mevalonate Branch of Isoprenoid Biosynthesis	Hydroxymethylglutaryl-CoA synthase (EC 2.3.3.10)	fig|6666666.909011.peg.40
Fatty Acids, Lipids, and Isoprenoids	Isoprenoids	Mevalonate Branch of Isoprenoid Biosynthesis	Hydroxymethylglutaryl-CoA reductase (EC 1.1.1.34)	fig|6666666.909011.peg.1137
Fatty Acids, Lipids, and Isoprenoids	Isoprenoids	Mevalonate Branch of Isoprenoid Biosynthesis	Acetyl-CoA acetyltransferase (EC 2.3.1.9)	fig|6666666.909011.peg.179
Fatty Acids, Lipids, and Isoprenoids	Isoprenoids	Isoprenoinds for Quinones	Octaprenyl diphosphate synthase (EC 2.5.1.90)	fig|6666666.909011.peg.821
Fatty Acids, Lipids, and Isoprenoids	Isoprenoids	Isoprenoinds for Quinones	Dimethylallyltransferase (EC 2.5.1.1)	fig|6666666.909011.peg.821
Fatty Acids, Lipids, and Isoprenoids	Isoprenoids	Isoprenoinds for Quinones	Undecaprenyl diphosphate synthase (EC 2.5.1.31)	fig|6666666.909011.peg.29
Fatty Acids, Lipids, and Isoprenoids	Isoprenoids	Isoprenoinds for Quinones	Geranylgeranyl diphosphate synthase (EC 2.5.1.29)	fig|6666666.909011.peg.821
Fatty Acids, Lipids, and Isoprenoids	Isoprenoids	Isoprenoinds for Quinones	Heptaprenyl diphosphate synthase component II (EC 2.5.1.30)	fig|6666666.909011.peg.1046
Fatty Acids, Lipids, and Isoprenoids	Isoprenoids	Isoprenoinds for Quinones	(2E,6E)-farnesyl diphosphate synthase (EC 2.5.1.10)	fig|6666666.909011.peg.821
Fatty Acids, Lipids, and Isoprenoids	Isoprenoids	Isoprenoid Biosynthesis	Isopentenyl-diphosphate delta-isomerase, FMN-dependent (EC 5.3.3.2)	fig|6666666.909011.peg.729
Fatty Acids, Lipids, and Isoprenoids	Isoprenoids	Isoprenoid Biosynthesis	Dimethylallyltransferase (EC 2.5.1.1)	fig|6666666.909011.peg.821
Fatty Acids, Lipids, and Isoprenoids	Isoprenoids	Isoprenoid Biosynthesis	Mevalonate kinase (EC 2.7.1.36)	fig|6666666.909011.peg.726
Fatty Acids, Lipids, and Isoprenoids	Isoprenoids	Isoprenoid Biosynthesis	4-diphosphocytidyl-2-C-methyl-D-erythritol kinase (EC 2.7.1.148)	fig|6666666.909011.peg.1146
Fatty Acids, Lipids, and Isoprenoids	Isoprenoids	Isoprenoid Biosynthesis	Acetyl-CoA acetyltransferase (EC 2.3.1.9)	fig|6666666.909011.peg.179
Fatty Acids, Lipids, and Isoprenoids	Isoprenoids	Isoprenoid Biosynthesis	1-deoxy-D-xylulose 5-phosphate synthase (EC 2.2.1.7)	fig|6666666.909011.peg.163, fig|6666666.909011.peg.1634
Fatty Acids, Lipids, and Isoprenoids	Isoprenoids	Isoprenoid Biosynthesis	Undecaprenyl diphosphate synthase (EC 2.5.1.31)	fig|6666666.909011.peg.29
Fatty Acids, Lipids, and Isoprenoids	Isoprenoids	Isoprenoid Biosynthesis	Diphosphomevalonate decarboxylase (EC 4.1.1.33)	fig|6666666.909011.peg.727
Fatty Acids, Lipids, and Isoprenoids	Isoprenoids	Isoprenoid Biosynthesis	Phosphomevalonate kinase (EC 2.7.4.2)	fig|6666666.909011.peg.728
Fatty Acids, Lipids, and Isoprenoids	Isoprenoids	Isoprenoid Biosynthesis	Hydroxymethylglutaryl-CoA synthase (EC 2.3.3.10)	fig|6666666.909011.peg.40
Fatty Acids, Lipids, and Isoprenoids	Isoprenoids	Isoprenoid Biosynthesis	Hydroxymethylglutaryl-CoA reductase (EC 1.1.1.34)	fig|6666666.909011.peg.1137
Fatty Acids, Lipids, and Isoprenoids	Isoprenoids	Isoprenoid Biosynthesis	(2E,6E)-farnesyl diphosphate synthase (EC 2.5.1.10)	fig|6666666.909011.peg.821
Fatty Acids, Lipids, and Isoprenoids	Isoprenoids	Polyprenyl Diphosphate Biosynthesis	Octaprenyl diphosphate synthase (EC 2.5.1.90)	fig|6666666.909011.peg.821
Fatty Acids, Lipids, and Isoprenoids	Isoprenoids	Polyprenyl Diphosphate Biosynthesis	Undecaprenyl diphosphate synthase (EC 2.5.1.31)	fig|6666666.909011.peg.29
Fatty Acids, Lipids, and Isoprenoids	Isoprenoids	Polyprenyl Diphosphate Biosynthesis	Geranylgeranyl diphosphate synthase (EC 2.5.1.29)	fig|6666666.909011.peg.821
Fatty Acids, Lipids, and Isoprenoids	Isoprenoids	Polyprenyl Diphosphate Biosynthesis	Heptaprenyl diphosphate synthase component II (EC 2.5.1.30)	fig|6666666.909011.peg.1046
Fatty Acids, Lipids, and Isoprenoids	Isoprenoids	Polyprenyl Diphosphate Biosynthesis	(2E,6E)-farnesyl diphosphate synthase (EC 2.5.1.10)	fig|6666666.909011.peg.821
Fatty Acids, Lipids, and Isoprenoids	Isoprenoids	Isoprenoid Biosynthesis: Interconversions	Isopentenyl-diphosphate delta-isomerase, FMN-dependent (EC 5.3.3.2)	fig|6666666.909011.peg.729
Fatty Acids, Lipids, and Isoprenoids	Isoprenoids	Isoprenoid Biosynthesis: Interconversions	(2E,6E)-farnesyl diphosphate synthase (EC 2.5.1.10)	fig|6666666.909011.peg.821
Nitrogen Metabolism	Nitrogen Metabolism - no subcategory	Nitrosative stress	Nitric-oxide reductase (EC 1.7.99.7), quinol-dependent	fig|6666666.909011.peg.1622
Nitrogen Metabolism	Nitrogen Metabolism - no subcategory	Nitrate and nitrite ammonification	Respiratory nitrate reductase alpha chain (EC 1.7.99.4)	fig|6666666.909011.peg.759
Nitrogen Metabolism	Nitrogen Metabolism - no subcategory	Nitrate and nitrite ammonification	Respiratory nitrate reductase gamma chain (EC 1.7.99.4)	fig|6666666.909011.peg.762
Nitrogen Metabolism	Nitrogen Metabolism - no subcategory	Nitrate and nitrite ammonification	Nitrate/nitrite transporter	fig|6666666.909011.peg.742
Nitrogen Metabolism	Nitrogen Metabolism - no subcategory	Nitrate and nitrite ammonification	Respiratory nitrate reductase delta chain (EC 1.7.99.4)	fig|6666666.909011.peg.761
Nitrogen Metabolism	Nitrogen Metabolism - no subcategory	Nitrate and nitrite ammonification	Respiratory nitrate reductase beta chain (EC 1.7.99.4)	fig|6666666.909011.peg.760
Nitrogen Metabolism	Denitrification	Denitrifying reductase gene clusters	Respiratory nitrate reductase alpha chain (EC 1.7.99.4)	fig|6666666.909011.peg.759
Nitrogen Metabolism	Denitrification	Denitrifying reductase gene clusters	Respiratory nitrate reductase gamma chain (EC 1.7.99.4)	fig|6666666.909011.peg.762
Nitrogen Metabolism	Denitrification	Denitrifying reductase gene clusters	Respiratory nitrate reductase delta chain (EC 1.7.99.4)	fig|6666666.909011.peg.761
Nitrogen Metabolism	Denitrification	Denitrifying reductase gene clusters	Respiratory nitrate reductase beta chain (EC 1.7.99.4)	fig|6666666.909011.peg.760
Dormancy and Sporulation	Dormancy and Sporulation - no subcategory	Sporulation-associated proteins with broader functions	Peptidyl-tRNA hydrolase (EC 3.1.1.29)	fig|6666666.909011.peg.1172
Dormancy and Sporulation	Dormancy and Sporulation - no subcategory	Sporulation Cluster	RNA binding protein, contains ribosomal protein S1 domain	fig|6666666.909011.peg.1176
Dormancy and Sporulation	Dormancy and Sporulation - no subcategory	Sporulation Cluster	Ribosome-associated heat shock protein implicated in the recycling of the 50S subunit (S4 paralog)	fig|6666666.909011.peg.1174
Dormancy and Sporulation	Dormancy and Sporulation - no subcategory	Sporulation Cluster	Cell division protein DivIC (FtsB), stabilizes FtsL against RasP cleavage	fig|6666666.909011.peg.1175
Dormancy and Sporulation	Dormancy and Sporulation - no subcategory	Sporulation Cluster	Transcription-repair coupling factor	fig|6666666.909011.peg.1173
Respiration	ATP synthases	F0F1-type ATP synthase	ATP synthase F0 sector subunit c (EC 3.6.3.14)	fig|6666666.909011.peg.124
Respiration	ATP synthases	F0F1-type ATP synthase	ATP synthase delta chain (EC 3.6.3.14)	fig|6666666.909011.peg.126
Respiration	ATP synthases	F0F1-type ATP synthase	ATP synthase beta chain (EC 3.6.3.14)	fig|6666666.909011.peg.129
Respiration	ATP synthases	F0F1-type ATP synthase	ATP synthase gamma chain (EC 3.6.3.14)	fig|6666666.909011.peg.128
Respiration	ATP synthases	F0F1-type ATP synthase	ATP synthase F0 sector subunit b (EC 3.6.3.14)	fig|6666666.909011.peg.125
Respiration	ATP synthases	F0F1-type ATP synthase	ATP synthase F0 sector subunit a (EC 3.6.3.14)	fig|6666666.909011.peg.123
Respiration	ATP synthases	F0F1-type ATP synthase	ATP synthase alpha chain (EC 3.6.3.14)	fig|6666666.909011.peg.127
Respiration	ATP synthases	F0F1-type ATP synthase	ATP synthase epsilon chain (EC 3.6.3.14)	fig|6666666.909011.peg.130
Respiration	Electron accepting reactions	Terminal cytochrome d ubiquinol oxidases	Cytochrome d ubiquinol oxidase subunit I (EC 1.10.3.-)	fig|6666666.909011.peg.462
Respiration	Electron accepting reactions	Terminal cytochrome d ubiquinol oxidases	Cytochrome d ubiquinol oxidase subunit II (EC 1.10.3.-)	fig|6666666.909011.peg.463
Respiration	Electron accepting reactions	Terminal cytochrome d ubiquinol oxidases	Transport ATP-binding protein CydD	fig|6666666.909011.peg.464
Respiration	Electron accepting reactions	Terminal cytochrome d ubiquinol oxidases	Transport ATP-binding protein CydC	fig|6666666.909011.peg.465
Respiration	Electron accepting reactions	Anaerobic respiratory reductases	Arsenate reductase (EC 1.20.4.1)	fig|6666666.909011.peg.1433, fig|6666666.909011.peg.1688
Respiration	Electron accepting reactions	Terminal cytochrome oxidases	Cytochrome d ubiquinol oxidase subunit I (EC 1.10.3.-)	fig|6666666.909011.peg.462
Respiration	Electron accepting reactions	Terminal cytochrome oxidases	Cytochrome d ubiquinol oxidase subunit II (EC 1.10.3.-)	fig|6666666.909011.peg.463
Respiration	Electron accepting reactions	Terminal cytochrome oxidases	Transport ATP-binding protein CydD	fig|6666666.909011.peg.464
Respiration	Electron accepting reactions	Terminal cytochrome oxidases	Transport ATP-binding protein CydC	fig|6666666.909011.peg.465
Respiration	Electron donating reactions	Respiratory dehydrogenases 1	Glycerol dehydrogenase (EC 1.1.1.6)	fig|6666666.909011.peg.1581
Respiration	Electron donating reactions	Respiratory dehydrogenases 1	NADH dehydrogenase (EC 1.6.99.3)	fig|6666666.909011.peg.735
Respiration	Electron donating reactions	Respiratory dehydrogenases 1	D-Lactate dehydrogenase (EC 1.1.2.5)	fig|6666666.909011.peg.644
Respiration	Electron donating reactions	Succinate dehydrogenase	Fumarate reductase flavoprotein subunit (EC 1.3.99.1)	fig|6666666.909011.peg.182, fig|6666666.909011.peg.209
Stress Response	Osmotic stress	Osmoregulation	Glycerol uptake facilitator protein	fig|6666666.909011.peg.1558
Stress Response	Osmotic stress	Choline and Betaine Uptake and Betaine Biosynthesis	Glycine betaine ABC transport system, glycine betaine-binding protein OpuAC	fig|6666666.909011.peg.1467
Stress Response	Osmotic stress	Choline and Betaine Uptake and Betaine Biosynthesis	Choline binding protein A	fig|6666666.909011.peg.394
Stress Response	Osmotic stress	Choline and Betaine Uptake and Betaine Biosynthesis	L-proline glycine betaine binding ABC transporter protein ProX (TC 3.A.1.12.1)	fig|6666666.909011.peg.1466
Stress Response	Osmotic stress	Choline and Betaine Uptake and Betaine Biosynthesis	Glycine betaine ABC transport system, permease protein OpuAB	fig|6666666.909011.peg.1467
Stress Response	Oxidative stress	Oxidative stress	Iron-binding ferritin-like antioxidant protein	fig|6666666.909011.peg.1067, fig|6666666.909011.peg.1253
Stress Response	Oxidative stress	Oxidative stress	transcriptional regulator, Crp/Fnr family	fig|6666666.909011.peg.1066, fig|6666666.909011.peg.1554, fig|6666666.909011.peg.1670, fig|6666666.909011.peg.1705
Stress Response	Oxidative stress	Oxidative stress	Zinc uptake regulation protein ZUR	fig|6666666.909011.peg.1274
Stress Response	Oxidative stress	Oxidative stress	Non-specific DNA-binding protein Dps	fig|6666666.909011.peg.1067, fig|6666666.909011.peg.1253
Stress Response	Oxidative stress	Oxidative stress	Ferroxidase (EC 1.16.3.1)	fig|6666666.909011.peg.1067, fig|6666666.909011.peg.1253
Stress Response	Oxidative stress	Oxidative stress	Redox-sensitive transcriptional regulator (AT-rich DNA-binding protein)	fig|6666666.909011.peg.514
Stress Response	Oxidative stress	Oxidative stress	Peroxide stress regulator PerR, FUR family	fig|6666666.909011.peg.1019
Stress Response	Oxidative stress	Glutathione: Biosynthesis and gamma-glutamyl cycle	Glutamate--cysteine ligase (EC 6.3.2.2)	fig|6666666.909011.peg.797, fig|6666666.909011.peg.956, fig|6666666.909011.peg.957, fig|6666666.909011.peg.1300, fig|6666666.909011.peg.1684
Stress Response	Oxidative stress	Redox-dependent regulation of nucleus processes	Nicotinate phosphoribosyltransferase (EC 2.4.2.11)	fig|6666666.909011.peg.416, fig|6666666.909011.peg.433
Stress Response	Oxidative stress	Redox-dependent regulation of nucleus processes	Nicotinamidase (EC 3.5.1.19)	fig|6666666.909011.peg.417
Stress Response	Oxidative stress	Redox-dependent regulation of nucleus processes	NAD-dependent protein deacetylase of SIR2 family	fig|6666666.909011.peg.782, fig|6666666.909011.peg.1139
Stress Response	Oxidative stress	Redox-dependent regulation of nucleus processes	NAD-dependent glyceraldehyde-3-phosphate dehydrogenase (EC 1.2.1.12)	fig|6666666.909011.peg.245
Stress Response	Oxidative stress	Glutathione: Redox cycle	Glutaredoxin-like protein NrdH, required for reduction of Ribonucleotide reductase class Ib	fig|6666666.909011.peg.470
Stress Response	Oxidative stress	Glutaredoxins	Glutaredoxin-like protein NrdH, required for reduction of Ribonucleotide reductase class Ib	fig|6666666.909011.peg.470
Stress Response	Oxidative stress	Cluster containing Glutathione synthetase	Ribosomal RNA small subunit methyltransferase E (EC 2.1.1.-)	fig|6666666.909011.peg.65
Stress Response	Oxidative stress	Cluster containing Glutathione synthetase	Putative Holliday junction resolvase YggF	fig|6666666.909011.peg.1352
Stress Response	Cold shock	Cold shock, CspA family of proteins	Cold shock protein CspB	fig|6666666.909011.peg.563
Stress Response	Cold shock	Cold shock, CspA family of proteins	Cold shock protein CspA	fig|6666666.909011.peg.240
Stress Response	Heat shock	Heat shock dnaK gene cluster extended	Heat-inducible transcription repressor HrcA	fig|6666666.909011.peg.765
Stress Response	Heat shock	Heat shock dnaK gene cluster extended	Chaperone protein DnaK	fig|6666666.909011.peg.767
Stress Response	Heat shock	Heat shock dnaK gene cluster extended	Chaperone protein DnaJ	fig|6666666.909011.peg.768
Stress Response	Heat shock	Heat shock dnaK gene cluster extended	Ribosomal RNA small subunit methyltransferase E (EC 2.1.1.-)	fig|6666666.909011.peg.65
Stress Response	Heat shock	Heat shock dnaK gene cluster extended	tmRNA-binding protein SmpB	fig|6666666.909011.peg.253
Stress Response	Heat shock	Heat shock dnaK gene cluster extended	Heat shock protein GrpE	fig|6666666.909011.peg.766
Stress Response	Heat shock	Heat shock dnaK gene cluster extended	DNA replication intiation control protein YabA	fig|6666666.909011.peg.479
Stress Response	Heat shock	Heat shock dnaK gene cluster extended	Translation elongation factor LepA	fig|6666666.909011.peg.776
Stress Response	Heat shock	Heat shock dnaK gene cluster extended	Ribosome-associated heat shock protein implicated in the recycling of the 50S subunit (S4 paralog)	fig|6666666.909011.peg.1174
Stress Response	Heat shock	Heat shock dnaK gene cluster extended	Nucleoside 5-triphosphatase RdgB (dHAPTP, dITP, XTP-specific) (EC 3.6.1.15)	fig|6666666.909011.peg.899, fig|6666666.909011.peg.1361
Stress Response	Heat shock	Heat shock dnaK gene cluster extended	Ribosomal protein L11 methyltransferase (EC 2.1.1.-)	fig|6666666.909011.peg.64
Stress Response	Heat shock	Heat shock dnaK gene cluster extended	FIG009886: phosphoesterase	fig|6666666.909011.peg.1362
Stress Response	Heat shock	Heat shock dnaK gene cluster extended	rRNA small subunit methyltransferase I	fig|6666666.909011.peg.480
Stress Response	Detoxification	Uptake of selenate and selenite	DedA protein	fig|6666666.909011.peg.1385, fig|6666666.909011.peg.1611
Stress Response	Stress Response - no subcategory	Dimethylarginine metabolism	NG,NG-dimethylarginine dimethylaminohydrolase 1 (EC 3.5.3.18)	fig|6666666.909011.peg.1268
Stress Response	Stress Response - no subcategory	Hfl operon	GTP-binding protein HflX	fig|6666666.909011.peg.1609
Metabolism of Aromatic Compounds	Peripheral pathways for catabolism of aromatic compounds	Biphenyl Degradation	biphenyl-2,3-diol 1,2-dioxygenase III-related protein	fig|6666666.909011.peg.1390
Metabolism of Aromatic Compounds	Peripheral pathways for catabolism of aromatic compounds	Biphenyl Degradation	Acetaldehyde dehydrogenase (EC 1.2.1.10)	fig|6666666.909011.peg.466
Amino Acids and Derivatives	Glutamine, glutamate, aspartate, asparagine; ammonia assimilation	Glutamine, Glutamate, Aspartate and Asparagine Biosynthesis	Glutamine synthetase type I (EC 6.3.1.2)	fig|6666666.909011.peg.836
Amino Acids and Derivatives	Glutamine, glutamate, aspartate, asparagine; ammonia assimilation	Glutamine, Glutamate, Aspartate and Asparagine Biosynthesis	Aspartate--ammonia ligase (EC 6.3.1.1)	fig|6666666.909011.peg.1081
Amino Acids and Derivatives	Glutamine, glutamate, aspartate, asparagine; ammonia assimilation	Glutamine, Glutamate, Aspartate and Asparagine Biosynthesis	Aspartate aminotransferase (EC 2.6.1.1)	fig|6666666.909011.peg.316, fig|6666666.909011.peg.493, fig|6666666.909011.peg.1044, fig|6666666.909011.peg.1303, fig|6666666.909011.peg.1486, fig|6666666.909011.peg.1501, fig|6666666.909011.peg.1685
Amino Acids and Derivatives	Glutamine, glutamate, aspartate, asparagine; ammonia assimilation	Glutamine, Glutamate, Aspartate and Asparagine Biosynthesis	Glutamine amidotransferase class-I (EC 6.3.5.2)	fig|6666666.909011.peg.92
Amino Acids and Derivatives	Glutamine, glutamate, aspartate, asparagine; ammonia assimilation	Glutamine, Glutamate, Aspartate and Asparagine Biosynthesis	Glutamate racemase (EC 5.1.1.3)	fig|6666666.909011.peg.1360
Amino Acids and Derivatives	Glutamine, glutamate, aspartate, asparagine; ammonia assimilation	Glutamine, Glutamate, Aspartate and Asparagine Biosynthesis	Asparagine synthetase [glutamine-hydrolyzing] (EC 6.3.5.4)	fig|6666666.909011.peg.661, fig|6666666.909011.peg.1461
Amino Acids and Derivatives	Glutamine, glutamate, aspartate, asparagine; ammonia assimilation	Glutamine, Glutamate, Aspartate and Asparagine Biosynthesis	Aspartate racemase (EC 5.1.1.13)	fig|6666666.909011.peg.431
Amino Acids and Derivatives	Glutamine, glutamate, aspartate, asparagine; ammonia assimilation	Glutamine synthetases	Glutamine synthetase type I (EC 6.3.1.2)	fig|6666666.909011.peg.836
Amino Acids and Derivatives	Glutamine, glutamate, aspartate, asparagine; ammonia assimilation	Glutamate and Aspartate uptake in Bacteria	Asparagine synthetase [glutamine-hydrolyzing] (EC 6.3.5.4)	fig|6666666.909011.peg.661, fig|6666666.909011.peg.1461
Amino Acids and Derivatives	Glutamine, glutamate, aspartate, asparagine; ammonia assimilation	Glutamate and Aspartate uptake in Bacteria	Sodium/glutamate symport protein	fig|6666666.909011.peg.639
Amino Acids and Derivatives	Arginine; urea cycle, polyamines	Arginine Deiminase Pathway	Arginine/ornithine antiporter ArcD	fig|6666666.909011.peg.491, fig|6666666.909011.peg.707, fig|6666666.909011.peg.708, fig|6666666.909011.peg.1510
Amino Acids and Derivatives	Arginine; urea cycle, polyamines	Arginine Deiminase Pathway	Arginine pathway regulatory protein ArgR, repressor of arg regulon	fig|6666666.909011.peg.819, fig|6666666.909011.peg.1578
Amino Acids and Derivatives	Arginine; urea cycle, polyamines	Arginine Deiminase Pathway	Carbamate kinase (EC 2.7.2.2)	fig|6666666.909011.peg.489, fig|6666666.909011.peg.1123
Amino Acids and Derivatives	Arginine; urea cycle, polyamines	Arginine Deiminase Pathway	Ornithine carbamoyltransferase (EC 2.1.3.3)	fig|6666666.909011.peg.488
Amino Acids and Derivatives	Arginine; urea cycle, polyamines	Arginine Deiminase Pathway	Arginine deiminase (EC 3.5.3.6)	fig|6666666.909011.peg.490
Amino Acids and Derivatives	Arginine; urea cycle, polyamines	Arginine and Ornithine Degradation	Arginine/ornithine antiporter ArcD	fig|6666666.909011.peg.491, fig|6666666.909011.peg.707, fig|6666666.909011.peg.708, fig|6666666.909011.peg.1510
Amino Acids and Derivatives	Arginine; urea cycle, polyamines	Arginine and Ornithine Degradation	Arginine pathway regulatory protein ArgR, repressor of arg regulon	fig|6666666.909011.peg.819, fig|6666666.909011.peg.1578
Amino Acids and Derivatives	Arginine; urea cycle, polyamines	Arginine and Ornithine Degradation	Carbamate kinase (EC 2.7.2.2)	fig|6666666.909011.peg.489, fig|6666666.909011.peg.1123
Amino Acids and Derivatives	Arginine; urea cycle, polyamines	Arginine and Ornithine Degradation	Ornithine cyclodeaminase (EC 4.3.1.12)	fig|6666666.909011.peg.1502
Amino Acids and Derivatives	Arginine; urea cycle, polyamines	Arginine and Ornithine Degradation	Ornithine carbamoyltransferase (EC 2.1.3.3)	fig|6666666.909011.peg.488
Amino Acids and Derivatives	Arginine; urea cycle, polyamines	Arginine and Ornithine Degradation	Lysine-arginine-ornithine-binding periplasmic protein precursor (TC 3.A.1.3.1)	fig|6666666.909011.peg.1422
Amino Acids and Derivatives	Arginine; urea cycle, polyamines	Arginine and Ornithine Degradation	Arginine deiminase (EC 3.5.3.6)	fig|6666666.909011.peg.490
Amino Acids and Derivatives	Arginine; urea cycle, polyamines	Arginine Biosynthesis extended	Acetylornithine deacetylase (EC 3.5.1.16)	fig|6666666.909011.peg.602, fig|6666666.909011.peg.1658
Amino Acids and Derivatives	Arginine; urea cycle, polyamines	Arginine Biosynthesis extended	Glutamate N-acetyltransferase (EC 2.3.1.35)	fig|6666666.909011.peg.22
Amino Acids and Derivatives	Arginine; urea cycle, polyamines	Arginine Biosynthesis extended	Acetylglutamate kinase (EC 2.7.2.8)	fig|6666666.909011.peg.23
Amino Acids and Derivatives	Arginine; urea cycle, polyamines	Arginine Biosynthesis extended	N-acetylglutamate synthase (EC 2.3.1.1)	fig|6666666.909011.peg.22
Amino Acids and Derivatives	Arginine; urea cycle, polyamines	Arginine Biosynthesis extended	Arginine pathway regulatory protein ArgR, repressor of arg regulon	fig|6666666.909011.peg.819, fig|6666666.909011.peg.1578
Amino Acids and Derivatives	Arginine; urea cycle, polyamines	Arginine Biosynthesis extended	Argininosuccinate lyase (EC 4.3.2.1)	fig|6666666.909011.peg.1644
Amino Acids and Derivatives	Arginine; urea cycle, polyamines	Arginine Biosynthesis extended	Argininosuccinate synthase (EC 6.3.4.5)	fig|6666666.909011.peg.1643
Amino Acids and Derivatives	Arginine; urea cycle, polyamines	Arginine Biosynthesis extended	N-acetyl-gamma-glutamyl-phosphate reductase (EC 1.2.1.38)	fig|6666666.909011.peg.21
Amino Acids and Derivatives	Arginine; urea cycle, polyamines	Arginine Biosynthesis extended	Ornithine carbamoyltransferase (EC 2.1.3.3)	fig|6666666.909011.peg.488
Amino Acids and Derivatives	Arginine; urea cycle, polyamines	Arginine Biosynthesis extended	Acetylornithine aminotransferase (EC 2.6.1.11)	fig|6666666.909011.peg.24
Amino Acids and Derivatives	Arginine; urea cycle, polyamines	Arginine Biosynthesis -- gjo	Acetylornithine deacetylase (EC 3.5.1.16)	fig|6666666.909011.peg.602, fig|6666666.909011.peg.1658
Amino Acids and Derivatives	Arginine; urea cycle, polyamines	Arginine Biosynthesis -- gjo	Glutamate N-acetyltransferase (EC 2.3.1.35)	fig|6666666.909011.peg.22
Amino Acids and Derivatives	Arginine; urea cycle, polyamines	Arginine Biosynthesis -- gjo	Acetylglutamate kinase (EC 2.7.2.8)	fig|6666666.909011.peg.23
Amino Acids and Derivatives	Arginine; urea cycle, polyamines	Arginine Biosynthesis -- gjo	N-acetylglutamate synthase (EC 2.3.1.1)	fig|6666666.909011.peg.22
Amino Acids and Derivatives	Arginine; urea cycle, polyamines	Arginine Biosynthesis -- gjo	Arginine pathway regulatory protein ArgR, repressor of arg regulon	fig|6666666.909011.peg.819, fig|6666666.909011.peg.1578
Amino Acids and Derivatives	Arginine; urea cycle, polyamines	Arginine Biosynthesis -- gjo	Argininosuccinate lyase (EC 4.3.2.1)	fig|6666666.909011.peg.1644
Amino Acids and Derivatives	Arginine; urea cycle, polyamines	Arginine Biosynthesis -- gjo	Argininosuccinate synthase (EC 6.3.4.5)	fig|6666666.909011.peg.1643
Amino Acids and Derivatives	Arginine; urea cycle, polyamines	Arginine Biosynthesis -- gjo	N-acetyl-gamma-glutamyl-phosphate reductase (EC 1.2.1.38)	fig|6666666.909011.peg.21
Amino Acids and Derivatives	Arginine; urea cycle, polyamines	Arginine Biosynthesis -- gjo	Ornithine carbamoyltransferase (EC 2.1.3.3)	fig|6666666.909011.peg.488
Amino Acids and Derivatives	Arginine; urea cycle, polyamines	Arginine Biosynthesis -- gjo	Acetylornithine aminotransferase (EC 2.6.1.11)	fig|6666666.909011.peg.24
Amino Acids and Derivatives	Lysine, threonine, methionine, and cysteine	S-methylmethionine	Homocysteine S-methyltransferase (EC 2.1.1.10)	fig|6666666.909011.peg.86
Amino Acids and Derivatives	Lysine, threonine, methionine, and cysteine	S-methylmethionine	S-methylmethionine permease	fig|6666666.909011.peg.85
Amino Acids and Derivatives	Lysine, threonine, methionine, and cysteine	Methionine Biosynthesis	Homoserine dehydrogenase (EC 1.1.1.3)	fig|6666666.909011.peg.83, fig|6666666.909011.peg.1838
Amino Acids and Derivatives	Lysine, threonine, methionine, and cysteine	Methionine Biosynthesis	Homocysteine S-methyltransferase (EC 2.1.1.10)	fig|6666666.909011.peg.86
Amino Acids and Derivatives	Lysine, threonine, methionine, and cysteine	Methionine Biosynthesis	Methionine ABC transporter substrate-binding protein	fig|6666666.909011.peg.605, fig|6666666.909011.peg.1133, fig|6666666.909011.peg.1313
Amino Acids and Derivatives	Lysine, threonine, methionine, and cysteine	Methionine Biosynthesis	Methionine ABC transporter ATP-binding protein	fig|6666666.909011.peg.604
Amino Acids and Derivatives	Lysine, threonine, methionine, and cysteine	Methionine Biosynthesis	S-adenosylmethionine synthetase (EC 2.5.1.6)	fig|6666666.909011.peg.1023
Amino Acids and Derivatives	Lysine, threonine, methionine, and cysteine	Methionine Biosynthesis	Cystathionine gamma-lyase (EC 4.4.1.1)	fig|6666666.909011.peg.70, fig|6666666.909011.peg.71, fig|6666666.909011.peg.195
Amino Acids and Derivatives	Lysine, threonine, methionine, and cysteine	Methionine Biosynthesis	Homoserine kinase (EC 2.7.1.39)	fig|6666666.909011.peg.1839
Amino Acids and Derivatives	Lysine, threonine, methionine, and cysteine	Methionine Biosynthesis	Homoserine O-succinyltransferase (EC 2.3.1.46)	fig|6666666.909011.peg.84, fig|6666666.909011.peg.1799
Amino Acids and Derivatives	Lysine, threonine, methionine, and cysteine	Methionine Biosynthesis	Cystathionine gamma-synthase (EC 2.5.1.48)	fig|6666666.909011.peg.72
Amino Acids and Derivatives	Lysine, threonine, methionine, and cysteine	Methionine Biosynthesis	Cysteine synthase (EC 2.5.1.47)	fig|6666666.909011.peg.1798
Amino Acids and Derivatives	Lysine, threonine, methionine, and cysteine	Methionine Biosynthesis	S-adenosylhomocysteine nucleosidase (EC 3.2.2.9)	fig|6666666.909011.peg.566
Amino Acids and Derivatives	Lysine, threonine, methionine, and cysteine	Methionine Biosynthesis	O-acetylhomoserine sulfhydrylase (EC 2.5.1.49)	fig|6666666.909011.peg.72
Amino Acids and Derivatives	Lysine, threonine, methionine, and cysteine	Methionine Biosynthesis	Methionine ABC transporter permease protein	fig|6666666.909011.peg.603
Amino Acids and Derivatives	Lysine, threonine, methionine, and cysteine	Methionine Biosynthesis	S-ribosylhomocysteine lyase (EC 4.4.1.21)	fig|6666666.909011.peg.1079
Amino Acids and Derivatives	Lysine, threonine, methionine, and cysteine	Methionine Biosynthesis	Cystathionine beta-synthase (EC 4.2.1.22)	fig|6666666.909011.peg.194
Amino Acids and Derivatives	Lysine, threonine, methionine, and cysteine	Threonine degradation	Threonine dehydrogenase and related Zn-dependent dehydrogenases	fig|6666666.909011.peg.196, fig|6666666.909011.peg.1285, fig|6666666.909011.peg.1471
Amino Acids and Derivatives	Lysine, threonine, methionine, and cysteine	Lysine Biosynthesis DAP Pathway, GJO scratch	N-acetyl-L,L-diaminopimelate deacetylase (EC 3.5.1.47)	fig|6666666.909011.peg.1875
Amino Acids and Derivatives	Lysine, threonine, methionine, and cysteine	Lysine Biosynthesis DAP Pathway, GJO scratch	Diaminopimelate epimerase (EC 5.1.1.7)	fig|6666666.909011.peg.1871
Amino Acids and Derivatives	Lysine, threonine, methionine, and cysteine	Lysine Biosynthesis DAP Pathway, GJO scratch	Aspartate-semialdehyde dehydrogenase (EC 1.2.1.11)	fig|6666666.909011.peg.1879
Amino Acids and Derivatives	Lysine, threonine, methionine, and cysteine	Lysine Biosynthesis DAP Pathway, GJO scratch	4-hydroxy-tetrahydrodipicolinate synthase (EC 4.3.3.7)	fig|6666666.909011.peg.1868, fig|6666666.909011.peg.1876
Amino Acids and Derivatives	Lysine, threonine, methionine, and cysteine	Lysine Biosynthesis DAP Pathway, GJO scratch	Diaminopimelate decarboxylase (EC 4.1.1.20)	fig|6666666.909011.peg.1873
Amino Acids and Derivatives	Lysine, threonine, methionine, and cysteine	Lysine Biosynthesis DAP Pathway, GJO scratch	N-acetyl-L,L-diaminopimelate aminotransferase (EC 2.6.1.-)	fig|6666666.909011.peg.1878
Amino Acids and Derivatives	Lysine, threonine, methionine, and cysteine	Lysine Biosynthesis DAP Pathway, GJO scratch	2,3,4,5-tetrahydropyridine-2,6-dicarboxylate N-acetyltransferase (EC 2.3.1.89)	fig|6666666.909011.peg.1874
Amino Acids and Derivatives	Lysine, threonine, methionine, and cysteine	Lysine Biosynthesis DAP Pathway, GJO scratch	4-hydroxy-tetrahydrodipicolinate reductase (EC 1.17.1.8)	fig|6666666.909011.peg.1877
Amino Acids and Derivatives	Lysine, threonine, methionine, and cysteine	Lysine Biosynthesis DAP Pathway, GJO scratch	Aspartokinase (EC 2.7.2.4)	fig|6666666.909011.peg.1872
Amino Acids and Derivatives	Lysine, threonine, methionine, and cysteine	Methionine Degradation	Methionine ABC transporter substrate-binding protein	fig|6666666.909011.peg.605, fig|6666666.909011.peg.1133, fig|6666666.909011.peg.1313
Amino Acids and Derivatives	Lysine, threonine, methionine, and cysteine	Methionine Degradation	Methionine ABC transporter ATP-binding protein	fig|6666666.909011.peg.604
Amino Acids and Derivatives	Lysine, threonine, methionine, and cysteine	Methionine Degradation	S-adenosylmethionine synthetase (EC 2.5.1.6)	fig|6666666.909011.peg.1023
Amino Acids and Derivatives	Lysine, threonine, methionine, and cysteine	Methionine Degradation	Cystathionine gamma-lyase (EC 4.4.1.1)	fig|6666666.909011.peg.70, fig|6666666.909011.peg.71, fig|6666666.909011.peg.195
Amino Acids and Derivatives	Lysine, threonine, methionine, and cysteine	Methionine Degradation	S-adenosylhomocysteine nucleosidase (EC 3.2.2.9)	fig|6666666.909011.peg.566
Amino Acids and Derivatives	Lysine, threonine, methionine, and cysteine	Methionine Degradation	Methionine ABC transporter permease protein	fig|6666666.909011.peg.603
Amino Acids and Derivatives	Lysine, threonine, methionine, and cysteine	Methionine Degradation	S-ribosylhomocysteine lyase (EC 4.4.1.21)	fig|6666666.909011.peg.1079
Amino Acids and Derivatives	Lysine, threonine, methionine, and cysteine	Methionine Degradation	Cystathionine beta-synthase (EC 4.2.1.22)	fig|6666666.909011.peg.194
Amino Acids and Derivatives	Lysine, threonine, methionine, and cysteine	Threonine and Homoserine Biosynthesis	Homoserine dehydrogenase (EC 1.1.1.3)	fig|6666666.909011.peg.83, fig|6666666.909011.peg.1838
Amino Acids and Derivatives	Lysine, threonine, methionine, and cysteine	Threonine and Homoserine Biosynthesis	Aspartate-semialdehyde dehydrogenase (EC 1.2.1.11)	fig|6666666.909011.peg.1879
Amino Acids and Derivatives	Lysine, threonine, methionine, and cysteine	Threonine and Homoserine Biosynthesis	Aspartate aminotransferase (EC 2.6.1.1)	fig|6666666.909011.peg.316, fig|6666666.909011.peg.493, fig|6666666.909011.peg.1044, fig|6666666.909011.peg.1303, fig|6666666.909011.peg.1486, fig|6666666.909011.peg.1501, fig|6666666.909011.peg.1685
Amino Acids and Derivatives	Lysine, threonine, methionine, and cysteine	Threonine and Homoserine Biosynthesis	Threonine synthase (EC 4.2.3.1)	fig|6666666.909011.peg.1837
Amino Acids and Derivatives	Lysine, threonine, methionine, and cysteine	Threonine and Homoserine Biosynthesis	Homoserine kinase (EC 2.7.1.39)	fig|6666666.909011.peg.1839
Amino Acids and Derivatives	Lysine, threonine, methionine, and cysteine	Threonine and Homoserine Biosynthesis	Aspartokinase (EC 2.7.2.4)	fig|6666666.909011.peg.1872
Amino Acids and Derivatives	Lysine, threonine, methionine, and cysteine	Cysteine Biosynthesis	Cysteine synthase (EC 2.5.1.47)	fig|6666666.909011.peg.1798
Amino Acids and Derivatives	Lysine, threonine, methionine, and cysteine	Cysteine Biosynthesis	Cystathionine gamma-lyase (EC 4.4.1.1)	fig|6666666.909011.peg.70, fig|6666666.909011.peg.71, fig|6666666.909011.peg.195
Amino Acids and Derivatives	Lysine, threonine, methionine, and cysteine	Cysteine Biosynthesis	Cystathionine beta-synthase (EC 4.2.1.22)	fig|6666666.909011.peg.194
Amino Acids and Derivatives	Lysine, threonine, methionine, and cysteine	Lysine Biosynthesis DAP Pathway	N-acetyl-L,L-diaminopimelate deacetylase (EC 3.5.1.47)	fig|6666666.909011.peg.1875
Amino Acids and Derivatives	Lysine, threonine, methionine, and cysteine	Lysine Biosynthesis DAP Pathway	Diaminopimelate epimerase (EC 5.1.1.7)	fig|6666666.909011.peg.1871
Amino Acids and Derivatives	Lysine, threonine, methionine, and cysteine	Lysine Biosynthesis DAP Pathway	Aspartate-semialdehyde dehydrogenase (EC 1.2.1.11)	fig|6666666.909011.peg.1879
Amino Acids and Derivatives	Lysine, threonine, methionine, and cysteine	Lysine Biosynthesis DAP Pathway	4-hydroxy-tetrahydrodipicolinate synthase (EC 4.3.3.7)	fig|6666666.909011.peg.1868, fig|6666666.909011.peg.1876
Amino Acids and Derivatives	Lysine, threonine, methionine, and cysteine	Lysine Biosynthesis DAP Pathway	Diaminopimelate decarboxylase (EC 4.1.1.20)	fig|6666666.909011.peg.1873
Amino Acids and Derivatives	Lysine, threonine, methionine, and cysteine	Lysine Biosynthesis DAP Pathway	N-acetyl-L,L-diaminopimelate aminotransferase (EC 2.6.1.-)	fig|6666666.909011.peg.1878
Amino Acids and Derivatives	Lysine, threonine, methionine, and cysteine	Lysine Biosynthesis DAP Pathway	2,3,4,5-tetrahydropyridine-2,6-dicarboxylate N-acetyltransferase (EC 2.3.1.89)	fig|6666666.909011.peg.1874
Amino Acids and Derivatives	Lysine, threonine, methionine, and cysteine	Lysine Biosynthesis DAP Pathway	4-hydroxy-tetrahydrodipicolinate reductase (EC 1.17.1.8)	fig|6666666.909011.peg.1877
Amino Acids and Derivatives	Lysine, threonine, methionine, and cysteine	Lysine Biosynthesis DAP Pathway	Aspartokinase (EC 2.7.2.4)	fig|6666666.909011.peg.1872
Amino Acids and Derivatives	Amino Acids and Derivatives - no subcategory	Creatine and Creatinine Degradation	Cytosine deaminase (EC 3.5.4.1)	fig|6666666.909011.peg.1523
Amino Acids and Derivatives	Aromatic amino acids and derivatives	Common Pathway For Synthesis of Aromatic Compounds (DAHP synthase to chorismate)	Shikimate kinase I (EC 2.7.1.71)	fig|6666666.909011.peg.1043
Amino Acids and Derivatives	Aromatic amino acids and derivatives	Common Pathway For Synthesis of Aromatic Compounds (DAHP synthase to chorismate)	5-Enolpyruvylshikimate-3-phosphate synthase (EC 2.5.1.19)	fig|6666666.909011.peg.1041
Amino Acids and Derivatives	Aromatic amino acids and derivatives	Common Pathway For Synthesis of Aromatic Compounds (DAHP synthase to chorismate)	Chorismate synthase (EC 4.2.3.5)	fig|6666666.909011.peg.1039
Amino Acids and Derivatives	Aromatic amino acids and derivatives	Phenylalanine and Tyrosine Branches from Chorismate	Chorismate mutase I (EC 5.4.99.5)	fig|6666666.909011.peg.1038
Amino Acids and Derivatives	Aromatic amino acids and derivatives	Phenylalanine and Tyrosine Branches from Chorismate	Prephenate dehydrogenase (EC 1.3.1.12)	fig|6666666.909011.peg.1042
Amino Acids and Derivatives	Aromatic amino acids and derivatives	Phenylalanine and Tyrosine Branches from Chorismate	Aromatic amino acid aminotransferase gamma (EC 2.6.1.57)	fig|6666666.909011.peg.966
Amino Acids and Derivatives	Proline and 4-hydroxyproline	Proline Synthesis	Pyrroline-5-carboxylate reductase (EC 1.5.1.2)	fig|6666666.909011.peg.413
Amino Acids and Derivatives	Proline and 4-hydroxyproline	Proline Synthesis	Gamma-glutamyl phosphate reductase (EC 1.2.1.41)	fig|6666666.909011.peg.1026
Amino Acids and Derivatives	Proline and 4-hydroxyproline	Proline Synthesis	Glutamate 5-kinase (EC 2.7.2.11)	fig|6666666.909011.peg.1025
Amino Acids and Derivatives	Alanine, serine, and glycine	Glycine Biosynthesis	Serine hydroxymethyltransferase (EC 2.1.2.1)	fig|6666666.909011.peg.118
Amino Acids and Derivatives	Alanine, serine, and glycine	Alanine biosynthesis	Branched-chain amino acid aminotransferase (EC 2.6.1.42)	fig|6666666.909011.peg.1509, fig|6666666.909011.peg.1788
Amino Acids and Derivatives	Alanine, serine, and glycine	Alanine biosynthesis	Cysteine desulfurase (EC 2.8.1.7)	fig|6666666.909011.peg.150, fig|6666666.909011.peg.792, fig|6666666.909011.peg.1053
Amino Acids and Derivatives	Alanine, serine, and glycine	Alanine biosynthesis	Alanine racemase (EC 5.1.1.1)	fig|6666666.909011.peg.1169
Amino Acids and Derivatives	Alanine, serine, and glycine	Serine Biosynthesis	D-3-phosphoglycerate dehydrogenase (EC 1.1.1.95)	fig|6666666.909011.peg.684, fig|6666666.909011.peg.781, fig|6666666.909011.peg.1910
Amino Acids and Derivatives	Alanine, serine, and glycine	Serine Biosynthesis	Serine hydroxymethyltransferase (EC 2.1.2.1)	fig|6666666.909011.peg.118
Amino Acids and Derivatives	Alanine, serine, and glycine	Serine Biosynthesis	Phosphoserine aminotransferase (EC 2.6.1.52)	fig|6666666.909011.peg.780
Amino Acids and Derivatives	Alanine, serine, and glycine	Glycine and Serine Utilization	D-serine/D-alanine/glycine transporter	fig|6666666.909011.peg.1018, fig|6666666.909011.peg.1561
Amino Acids and Derivatives	Alanine, serine, and glycine	Glycine and Serine Utilization	D-3-phosphoglycerate dehydrogenase (EC 1.1.1.95)	fig|6666666.909011.peg.684, fig|6666666.909011.peg.781, fig|6666666.909011.peg.1910
Amino Acids and Derivatives	Alanine, serine, and glycine	Glycine and Serine Utilization	L-serine dehydratase, alpha subunit (EC 4.3.1.17)	fig|6666666.909011.peg.50
Amino Acids and Derivatives	Alanine, serine, and glycine	Glycine and Serine Utilization	L-serine dehydratase, beta subunit (EC 4.3.1.17)	fig|6666666.909011.peg.51
Amino Acids and Derivatives	Alanine, serine, and glycine	Glycine and Serine Utilization	Cystathionine gamma-lyase (EC 4.4.1.1)	fig|6666666.909011.peg.70, fig|6666666.909011.peg.71, fig|6666666.909011.peg.195
Amino Acids and Derivatives	Alanine, serine, and glycine	Glycine and Serine Utilization	Serine hydroxymethyltransferase (EC 2.1.2.1)	fig|6666666.909011.peg.118
Amino Acids and Derivatives	Alanine, serine, and glycine	Glycine and Serine Utilization	Seryl-tRNA synthetase (EC 6.1.1.11)	fig|6666666.909011.peg.592
Amino Acids and Derivatives	Alanine, serine, and glycine	Glycine and Serine Utilization	Phosphoserine aminotransferase (EC 2.6.1.52)	fig|6666666.909011.peg.780
Amino Acids and Derivatives	Alanine, serine, and glycine	Glycine and Serine Utilization	Cystathionine beta-synthase (EC 4.2.1.22)	fig|6666666.909011.peg.194
Amino Acids and Derivatives	Alanine, serine, and glycine	Glycine and Serine Utilization	Glycerate kinase (EC 2.7.1.31)	fig|6666666.909011.peg.1785
Sulfur Metabolism	Sulfur Metabolism - no subcategory	Thioredoxin-disulfide reductase	Thiol peroxidase, Tpx-type (EC 1.11.1.15)	fig|6666666.909011.peg.1325
Sulfur Metabolism	Sulfur Metabolism - no subcategory	Thioredoxin-disulfide reductase	Alkyl hydroperoxide reductase protein F (EC 1.6.4.-)	fig|6666666.909011.peg.1410
Sulfur Metabolism	Sulfur Metabolism - no subcategory	Thioredoxin-disulfide reductase	Alkyl hydroperoxide reductase protein C (EC 1.6.4.-)	fig|6666666.909011.peg.1411
Sulfur Metabolism	Sulfur Metabolism - no subcategory	Thioredoxin-disulfide reductase	Thioredoxin reductase (EC 1.8.1.9)	fig|6666666.909011.peg.1071, fig|6666666.909011.peg.1800
Sulfur Metabolism	Sulfur Metabolism - no subcategory	Galactosylceramide and Sulfatide metabolism	Beta-galactosidase small subunit (EC 3.2.1.23)	fig|6666666.909011.peg.438
Sulfur Metabolism	Sulfur Metabolism - no subcategory	Galactosylceramide and Sulfatide metabolism	Alpha-galactosidase (EC 3.2.1.22)	fig|6666666.909011.peg.672
Sulfur Metabolism	Sulfur Metabolism - no subcategory	Galactosylceramide and Sulfatide metabolism	Beta-galactosidase large subunit (EC 3.2.1.23)	fig|6666666.909011.peg.437
Phosphorus Metabolism	Phosphorus Metabolism - no subcategory	High affinity phosphate transporter and control of PHO regulon	Phosphate regulon transcriptional regulatory protein PhoB (SphR)	fig|6666666.909011.peg.336
Phosphorus Metabolism	Phosphorus Metabolism - no subcategory	High affinity phosphate transporter and control of PHO regulon	Phosphate transport system permease protein PstC (TC 3.A.1.7.1)	fig|6666666.909011.peg.334
Phosphorus Metabolism	Phosphorus Metabolism - no subcategory	High affinity phosphate transporter and control of PHO regulon	Phosphate transport ATP-binding protein PstB (TC 3.A.1.7.1)	fig|6666666.909011.peg.332, fig|6666666.909011.peg.730
Phosphorus Metabolism	Phosphorus Metabolism - no subcategory	High affinity phosphate transporter and control of PHO regulon	Polyphosphate kinase (EC 2.7.4.1)	fig|6666666.909011.peg.484
Phosphorus Metabolism	Phosphorus Metabolism - no subcategory	High affinity phosphate transporter and control of PHO regulon	Phosphate transport system permease protein PstA (TC 3.A.1.7.1)	fig|6666666.909011.peg.333
Phosphorus Metabolism	Phosphorus Metabolism - no subcategory	High affinity phosphate transporter and control of PHO regulon	Phosphate transport system regulatory protein PhoU	fig|6666666.909011.peg.331
Phosphorus Metabolism	Phosphorus Metabolism - no subcategory	High affinity phosphate transporter and control of PHO regulon	Phosphate ABC transporter, periplasmic phosphate-binding protein PstS (TC 3.A.1.7.1)	fig|6666666.909011.peg.335
Phosphorus Metabolism	Phosphorus Metabolism - no subcategory	Phosphate metabolism	Phosphate regulon transcriptional regulatory protein PhoB (SphR)	fig|6666666.909011.peg.336
Phosphorus Metabolism	Phosphorus Metabolism - no subcategory	Phosphate metabolism	Phosphate transport system permease protein PstC (TC 3.A.1.7.1)	fig|6666666.909011.peg.334
Phosphorus Metabolism	Phosphorus Metabolism - no subcategory	Phosphate metabolism	Phosphate transport ATP-binding protein PstB (TC 3.A.1.7.1)	fig|6666666.909011.peg.332, fig|6666666.909011.peg.730
Phosphorus Metabolism	Phosphorus Metabolism - no subcategory	Phosphate metabolism	Manganese-dependent inorganic pyrophosphatase (EC 3.6.1.1)	fig|6666666.909011.peg.1529
Phosphorus Metabolism	Phosphorus Metabolism - no subcategory	Phosphate metabolism	Phosphate transport system permease protein PstA (TC 3.A.1.7.1)	fig|6666666.909011.peg.333
Phosphorus Metabolism	Phosphorus Metabolism - no subcategory	Phosphate metabolism	Exopolyphosphatase (EC 3.6.1.11)	fig|6666666.909011.peg.483, fig|6666666.909011.peg.485, fig|6666666.909011.peg.1136
Phosphorus Metabolism	Phosphorus Metabolism - no subcategory	Phosphate metabolism	Phosphate transport system regulatory protein PhoU	fig|6666666.909011.peg.331
Phosphorus Metabolism	Phosphorus Metabolism - no subcategory	Phosphate metabolism	Phosphate ABC transporter, periplasmic phosphate-binding protein PstS (TC 3.A.1.7.1)	fig|6666666.909011.peg.335
Phosphorus Metabolism	Phosphorus Metabolism - no subcategory	Phosphate metabolism	Polyphosphate kinase (EC 2.7.4.1)	fig|6666666.909011.peg.484
Phosphorus Metabolism	Phosphorus Metabolism - no subcategory	Phosphate metabolism	Phosphate starvation-inducible protein PhoH, predicted ATPase	fig|6666666.909011.peg.95, fig|6666666.909011.peg.95
Phosphorus Metabolism	Phosphorus Metabolism - no subcategory	Polyphosphate	Polyphosphate kinase (EC 2.7.4.1)	fig|6666666.909011.peg.484
Phosphorus Metabolism	Phosphorus Metabolism - no subcategory	Polyphosphate	Exopolyphosphatase (EC 3.6.1.11)	fig|6666666.909011.peg.483, fig|6666666.909011.peg.485, fig|6666666.909011.peg.1136
Carbohydrates	Central carbohydrate metabolism	Pyruvate metabolism II: acetyl-CoA, acetogenesis from pyruvate	Pyruvate oxidase [ubiquinone, cytochrome] (EC 1.2.2.2)	fig|6666666.909011.peg.1597
Carbohydrates	Central carbohydrate metabolism	Pyruvate metabolism II: acetyl-CoA, acetogenesis from pyruvate	Acetaldehyde dehydrogenase (EC 1.2.1.10)	fig|6666666.909011.peg.466
Carbohydrates	Central carbohydrate metabolism	Pyruvate metabolism II: acetyl-CoA, acetogenesis from pyruvate	Dihydrolipoamide dehydrogenase of pyruvate dehydrogenase complex (EC 1.8.1.4)	fig|6666666.909011.peg.1830
Carbohydrates	Central carbohydrate metabolism	Pyruvate metabolism II: acetyl-CoA, acetogenesis from pyruvate	Pyruvate dehydrogenase E1 component alpha subunit (EC 1.2.4.1)	fig|6666666.909011.peg.1833
Carbohydrates	Central carbohydrate metabolism	Pyruvate metabolism II: acetyl-CoA, acetogenesis from pyruvate	NAD-dependent protein deacetylase of SIR2 family	fig|6666666.909011.peg.782, fig|6666666.909011.peg.1139
Carbohydrates	Central carbohydrate metabolism	Pyruvate metabolism II: acetyl-CoA, acetogenesis from pyruvate	Pyruvate dehydrogenase E1 component beta subunit (EC 1.2.4.1)	fig|6666666.909011.peg.1832
Carbohydrates	Central carbohydrate metabolism	Pyruvate metabolism II: acetyl-CoA, acetogenesis from pyruvate	Dihydrolipoamide acetyltransferase component of pyruvate dehydrogenase complex (EC 2.3.1.12)	fig|6666666.909011.peg.1831
Carbohydrates	Central carbohydrate metabolism	Pyruvate metabolism II: acetyl-CoA, acetogenesis from pyruvate	Acetate kinase (EC 2.7.2.1)	fig|6666666.909011.peg.1381
Carbohydrates	Central carbohydrate metabolism	Pyruvate metabolism II: acetyl-CoA, acetogenesis from pyruvate	Phosphate acetyltransferase (EC 2.3.1.8)	fig|6666666.909011.peg.256
Carbohydrates	Central carbohydrate metabolism	Pyruvate metabolism I: anaplerotic reactions, PEP	Malolactic regulator	fig|6666666.909011.peg.204, fig|6666666.909011.peg.220
Carbohydrates	Central carbohydrate metabolism	Pyruvate metabolism I: anaplerotic reactions, PEP	Phosphoenolpyruvate carboxykinase [ATP] (EC 4.1.1.49)	fig|6666666.909011.peg.1522
Carbohydrates	Central carbohydrate metabolism	Pyruvate metabolism I: anaplerotic reactions, PEP	Malolactic enzyme (EC 1.-.-.-)	fig|6666666.909011.peg.205
Carbohydrates	Central carbohydrate metabolism	Pyruvate metabolism I: anaplerotic reactions, PEP	Pyruvate kinase (EC 2.7.1.40)	fig|6666666.909011.peg.1887
Carbohydrates	Central carbohydrate metabolism	Pyruvate metabolism I: anaplerotic reactions, PEP	Malate permease	fig|6666666.909011.peg.439, fig|6666666.909011.peg.1096
Carbohydrates	Central carbohydrate metabolism	Pyruvate Alanine Serine Interconversions	L-alanine:glyoxylate aminotransferase (EC 2.6.1.44)	fig|6666666.909011.peg.1115, fig|6666666.909011.peg.1116, fig|6666666.909011.peg.1117, fig|6666666.909011.peg.1118
Carbohydrates	Central carbohydrate metabolism	Pyruvate Alanine Serine Interconversions	D-serine/D-alanine/glycine transporter	fig|6666666.909011.peg.1018, fig|6666666.909011.peg.1561
Carbohydrates	Central carbohydrate metabolism	Pyruvate Alanine Serine Interconversions	L-serine dehydratase, alpha subunit (EC 4.3.1.17)	fig|6666666.909011.peg.50
Carbohydrates	Central carbohydrate metabolism	Pyruvate Alanine Serine Interconversions	Branched-chain amino acid aminotransferase (EC 2.6.1.42)	fig|6666666.909011.peg.1509, fig|6666666.909011.peg.1788
Carbohydrates	Central carbohydrate metabolism	Pyruvate Alanine Serine Interconversions	L-serine dehydratase, beta subunit (EC 4.3.1.17)	fig|6666666.909011.peg.51
Carbohydrates	Central carbohydrate metabolism	Pyruvate Alanine Serine Interconversions	Alanine racemase (EC 5.1.1.1)	fig|6666666.909011.peg.1169
Carbohydrates	Central carbohydrate metabolism	Pentose phosphate pathway	Transketolase (EC 2.2.1.1)	fig|6666666.909011.peg.1224, fig|6666666.909011.peg.1227
Carbohydrates	Central carbohydrate metabolism	Pentose phosphate pathway	Ribose-phosphate pyrophosphokinase (EC 2.7.6.1)	fig|6666666.909011.peg.978, fig|6666666.909011.peg.1152
Carbohydrates	Central carbohydrate metabolism	Pentose phosphate pathway	Ribose 5-phosphate isomerase A (EC 5.3.1.6)	fig|6666666.909011.peg.444, fig|6666666.909011.peg.1226
Carbohydrates	Central carbohydrate metabolism	Pentose phosphate pathway	Ribulose-phosphate 3-epimerase (EC 5.1.3.1)	fig|6666666.909011.peg.352
Carbohydrates	Central carbohydrate metabolism	Pentose phosphate pathway	Glucose-6-phosphate 1-dehydrogenase (EC 1.1.1.49)	fig|6666666.909011.peg.632
Carbohydrates	Central carbohydrate metabolism	Pentose phosphate pathway	6-phosphogluconate dehydrogenase, decarboxylating (EC 1.1.1.44)	fig|6666666.909011.peg.633
Carbohydrates	Central carbohydrate metabolism	Pentose phosphate pathway	6-phosphogluconolactonase (EC 3.1.1.31)	fig|6666666.909011.peg.542, fig|6666666.909011.peg.1004
Carbohydrates	Central carbohydrate metabolism	Pentose phosphate pathway	Xylulose-5-phosphate phosphoketolase (EC 4.1.2.9)	fig|6666666.909011.peg.618
Carbohydrates	Central carbohydrate metabolism	Pentose phosphate pathway	Fructose-6-phosphate phosphoketolase (EC 4.1.2.22)	fig|6666666.909011.peg.618
Carbohydrates	Central carbohydrate metabolism	Pentose phosphate pathway	Transaldolase (EC 2.2.1.2)	fig|6666666.909011.peg.1225
Carbohydrates	Central carbohydrate metabolism	Glycolysis and Gluconeogenesis	Triosephosphate isomerase (EC 5.3.1.1)	fig|6666666.909011.peg.247, fig|6666666.909011.peg.1404
Carbohydrates	Central carbohydrate metabolism	Glycolysis and Gluconeogenesis	Phosphoglycerate mutase (EC 5.4.2.1)	fig|6666666.909011.peg.315, fig|6666666.909011.peg.440
Carbohydrates	Central carbohydrate metabolism	Glycolysis and Gluconeogenesis	Glucokinase (EC 2.7.1.2)	fig|6666666.909011.peg.840
Carbohydrates	Central carbohydrate metabolism	Glycolysis and Gluconeogenesis	Pyruvate kinase (EC 2.7.1.40)	fig|6666666.909011.peg.1887
Carbohydrates	Central carbohydrate metabolism	Glycolysis and Gluconeogenesis	Phosphoglycerate kinase (EC 2.7.2.3)	fig|6666666.909011.peg.246
Carbohydrates	Central carbohydrate metabolism	Glycolysis and Gluconeogenesis	NAD-dependent glyceraldehyde-3-phosphate dehydrogenase (EC 1.2.1.12)	fig|6666666.909011.peg.245
Carbohydrates	Central carbohydrate metabolism	Glycolysis and Gluconeogenesis	Glucose-6-phosphate isomerase (EC 5.3.1.9)	fig|6666666.909011.peg.913, fig|6666666.909011.peg.1409
Carbohydrates	Central carbohydrate metabolism	Glycolysis and Gluconeogenesis	Enolase (EC 4.2.1.11)	fig|6666666.909011.peg.248
Carbohydrates	Central carbohydrate metabolism	Glycolate, glyoxylate interconversions	Glyoxylate reductase (EC 1.1.1.26)	fig|6666666.909011.peg.1114
Carbohydrates	Central carbohydrate metabolism	Glycolate, glyoxylate interconversions	Hydroxypyruvate reductase (EC 1.1.1.81)	fig|6666666.909011.peg.1114
Carbohydrates	Central carbohydrate metabolism	Glycolate, glyoxylate interconversions	Glyoxylate reductase (EC 1.1.1.79)	fig|6666666.909011.peg.1114
Carbohydrates	Central carbohydrate metabolism	Dehydrogenase complexes	Pyruvate dehydrogenase E1 component beta subunit (EC 1.2.4.1)	fig|6666666.909011.peg.1832
Carbohydrates	Central carbohydrate metabolism	Dehydrogenase complexes	Dihydrolipoamide acetyltransferase component of pyruvate dehydrogenase complex (EC 2.3.1.12)	fig|6666666.909011.peg.1831
Carbohydrates	Central carbohydrate metabolism	Dehydrogenase complexes	Pyruvate dehydrogenase E1 component alpha subunit (EC 1.2.4.1)	fig|6666666.909011.peg.1833
Carbohydrates	Di- and oligosaccharides	Trehalose Biosynthesis	Trehalose phosphorylase (EC 2.4.1.64)	fig|6666666.909011.peg.959
Carbohydrates	Di- and oligosaccharides	Sucrose utilization	Sucrose-6-phosphate hydrolase (EC 3.2.1.26)	fig|6666666.909011.peg.1013
Carbohydrates	Di- and oligosaccharides	Sucrose utilization	Sucrose operon repressor ScrR, LacI family	fig|6666666.909011.peg.702, fig|6666666.909011.peg.912, fig|6666666.909011.peg.1455
Carbohydrates	Di- and oligosaccharides	Sucrose utilization	PTS system, sucrose-specific IIC component (EC 2.7.1.69)	fig|6666666.909011.peg.1680
Carbohydrates	Di- and oligosaccharides	Sucrose utilization	PTS system, sucrose-specific IIA component (EC 2.7.1.69)	fig|6666666.909011.peg.1680
Carbohydrates	Di- and oligosaccharides	Sucrose utilization	PTS system, sucrose-specific IIB component (EC 2.7.1.69)	fig|6666666.909011.peg.1680
Carbohydrates	Di- and oligosaccharides	Sucrose utilization	Fructokinase (EC 2.7.1.4)	fig|6666666.909011.peg.914
Carbohydrates	Di- and oligosaccharides	Trehalose Uptake and Utilization	PTS system, trehalose-specific IIC component (EC 2.7.1.69)	fig|6666666.909011.peg.1602
Carbohydrates	Di- and oligosaccharides	Trehalose Uptake and Utilization	Trehalose-6-phosphate hydrolase (EC 3.2.1.93)	fig|6666666.909011.peg.1604
Carbohydrates	Di- and oligosaccharides	Trehalose Uptake and Utilization	Trehalose phosphorylase (EC 2.4.1.64)	fig|6666666.909011.peg.959
Carbohydrates	Di- and oligosaccharides	Trehalose Uptake and Utilization	Beta-phosphoglucomutase (EC 5.4.2.6)	fig|6666666.909011.peg.960
Carbohydrates	Di- and oligosaccharides	Trehalose Uptake and Utilization	Trehalose operon transcriptional repressor	fig|6666666.909011.peg.1603
Carbohydrates	Di- and oligosaccharides	Trehalose Uptake and Utilization	PTS system, trehalose-specific IIB component (EC 2.7.1.69)	fig|6666666.909011.peg.1602
Carbohydrates	Di- and oligosaccharides	Lactose and Galactose Uptake and Utilization	UDP-glucose 4-epimerase (EC 5.1.3.2)	fig|6666666.909011.peg.486
Carbohydrates	Di- and oligosaccharides	Lactose and Galactose Uptake and Utilization	Alpha-galactosidase (EC 3.2.1.22)	fig|6666666.909011.peg.672
Carbohydrates	Di- and oligosaccharides	Lactose and Galactose Uptake and Utilization	Galactokinase (EC 2.7.1.6)	fig|6666666.909011.peg.675
Carbohydrates	Di- and oligosaccharides	Lactose and Galactose Uptake and Utilization	Beta-galactosidase large subunit (EC 3.2.1.23)	fig|6666666.909011.peg.437
Carbohydrates	Di- and oligosaccharides	Lactose and Galactose Uptake and Utilization	Aldose 1-epimerase (EC 5.1.3.3)	fig|6666666.909011.peg.1277
Carbohydrates	Di- and oligosaccharides	Lactose and Galactose Uptake and Utilization	Beta-galactosidase small subunit (EC 3.2.1.23)	fig|6666666.909011.peg.438
Carbohydrates	Di- and oligosaccharides	Lactose and Galactose Uptake and Utilization	Galactose operon repressor, GalR-LacI family of transcriptional regulators	fig|6666666.909011.peg.673, fig|6666666.909011.peg.1858
Carbohydrates	Di- and oligosaccharides	Lactose and Galactose Uptake and Utilization	Galactose-1-phosphate uridylyltransferase (EC 2.7.7.10)	fig|6666666.909011.peg.674
Carbohydrates	Di- and oligosaccharides	Lactose and Galactose Uptake and Utilization	Lactose and galactose permease, GPH translocator family	fig|6666666.909011.peg.671, fig|6666666.909011.peg.1772
Carbohydrates	One-carbon Metabolism	One-carbon metabolism by tetrahydropterines	Formate--tetrahydrofolate ligase (EC 6.3.4.3)	fig|6666666.909011.peg.298
Carbohydrates	One-carbon Metabolism	One-carbon metabolism by tetrahydropterines	5-formyltetrahydrofolate cyclo-ligase (EC 6.3.3.2)	fig|6666666.909011.peg.843
Carbohydrates	One-carbon Metabolism	One-carbon metabolism by tetrahydropterines	Methylenetetrahydrofolate dehydrogenase (NADP+) (EC 1.5.1.5)	fig|6666666.909011.peg.824
Carbohydrates	One-carbon Metabolism	One-carbon metabolism by tetrahydropterines	Methenyltetrahydrofolate cyclohydrolase (EC 3.5.4.9)	fig|6666666.909011.peg.824
Carbohydrates	Organic acids	Glycerate metabolism	Hydroxypyruvate reductase (EC 1.1.1.81)	fig|6666666.909011.peg.1114
Carbohydrates	Organic acids	Glycerate metabolism	2-hydroxy-3-oxopropionate reductase (EC 1.1.1.60)	fig|6666666.909011.peg.911
Carbohydrates	Organic acids	Glycerate metabolism	D-glycerate transporter (predicted)	fig|6666666.909011.peg.1783, fig|6666666.909011.peg.1784
Carbohydrates	Organic acids	Glycerate metabolism	Pyruvate kinase (EC 2.7.1.40)	fig|6666666.909011.peg.1887
Carbohydrates	Organic acids	Glycerate metabolism	Glycerate kinase (EC 2.7.1.31)	fig|6666666.909011.peg.1785
Carbohydrates	Organic acids	Lactate utilization	Predicted L-lactate dehydrogenase, Iron-sulfur cluster-binding subunit YkgF	fig|6666666.909011.peg.43
Carbohydrates	Organic acids	Lactate utilization	Predicted L-lactate dehydrogenase, hypothetical protein subunit YkgG	fig|6666666.909011.peg.44
Carbohydrates	Organic acids	Lactate utilization	Predicted L-lactate dehydrogenase, Fe-S oxidoreductase subunit YkgE	fig|6666666.909011.peg.41, fig|6666666.909011.peg.42
Carbohydrates	Organic acids	Lactate utilization	D-Lactate dehydrogenase (EC 1.1.2.5)	fig|6666666.909011.peg.644
Carbohydrates	Organic acids	Citrate Metabolism, Transport, and Regulation	2-(5''-triphosphoribosyl)-3'-dephosphocoenzyme-A synthase (EC 2.7.8.25)	fig|6666666.909011.peg.218, fig|6666666.909011.peg.1774, fig|6666666.909011.peg.1775
Carbohydrates	Organic acids	Citrate Metabolism, Transport, and Regulation	Oxaloacetate decarboxylase involved in citrate fermentation (EC 4.1.1.3)	fig|6666666.909011.peg.213
Carbohydrates	Organic acids	Citrate Metabolism, Transport, and Regulation	Citrate lyase gamma chain, acyl carrier protein (EC 4.1.3.6)	fig|6666666.909011.peg.215
Carbohydrates	Organic acids	Citrate Metabolism, Transport, and Regulation	Citrate lyase transcriptional regulator CitI	fig|6666666.909011.peg.212
Carbohydrates	Organic acids	Citrate Metabolism, Transport, and Regulation	[Citrate [pro-3S]-lyase] ligase (EC 6.2.1.22)	fig|6666666.909011.peg.214
Carbohydrates	Organic acids	Citrate Metabolism, Transport, and Regulation	Citrate lyase beta chain (EC 4.1.3.6)	fig|6666666.909011.peg.216
Carbohydrates	Organic acids	Citrate Metabolism, Transport, and Regulation	Citrate lyase alpha chain (EC 4.1.3.6)	fig|6666666.909011.peg.217, fig|6666666.909011.peg.1773
Carbohydrates	Organic acids	Alpha-acetolactate operon	Alpha-acetolactate decarboxylase (EC 4.1.1.5)	fig|6666666.909011.peg.1403
Carbohydrates	Organic acids	Alpha-acetolactate operon	Acetolactate synthase, catabolic (EC 2.2.1.6)	fig|6666666.909011.peg.1439
Carbohydrates	Fermentation	Fermentations: Lactate	D-lactate dehydrogenase (EC 1.1.1.28)	fig|6666666.909011.peg.939, fig|6666666.909011.peg.965, fig|6666666.909011.peg.1045
Carbohydrates	Fermentation	Fermentations: Lactate	L-lactate dehydrogenase (EC 1.1.1.27)	fig|6666666.909011.peg.61, fig|6666666.909011.peg.210, fig|6666666.909011.peg.798, fig|6666666.909011.peg.974, fig|6666666.909011.peg.1787
Carbohydrates	Fermentation	Fermentations: Lactate	Acetaldehyde dehydrogenase (EC 1.2.1.10)	fig|6666666.909011.peg.466
Carbohydrates	Fermentation	Fermentations: Lactate	Xylulose-5-phosphate phosphoketolase (EC 4.1.2.9)	fig|6666666.909011.peg.618
Carbohydrates	Fermentation	Fermentations: Lactate	Fructose-6-phosphate phosphoketolase (EC 4.1.2.22)	fig|6666666.909011.peg.618
Carbohydrates	Fermentation	Fermentations: Lactate	Phosphate acetyltransferase (EC 2.3.1.8)	fig|6666666.909011.peg.256
Carbohydrates	Fermentation	Fermentations: Lactate	Acetate kinase (EC 2.7.2.1)	fig|6666666.909011.peg.1381
Carbohydrates	Fermentation	Acetyl-CoA fermentation to Butyrate	3-hydroxybutyryl-CoA dehydrogenase (EC 1.1.1.157)	fig|6666666.909011.peg.169
Carbohydrates	Fermentation	Acetyl-CoA fermentation to Butyrate	3-hydroxyacyl-CoA dehydrogenase (EC 1.1.1.35)	fig|6666666.909011.peg.169
Carbohydrates	Fermentation	Acetyl-CoA fermentation to Butyrate	Acetyl-CoA acetyltransferase (EC 2.3.1.9)	fig|6666666.909011.peg.179
Carbohydrates	Fermentation	Acetoin, butanediol metabolism	Alpha-acetolactate decarboxylase (EC 4.1.1.5)	fig|6666666.909011.peg.1403
Carbohydrates	Fermentation	Acetoin, butanediol metabolism	Acetolactate synthase, catabolic (EC 2.2.1.6)	fig|6666666.909011.peg.1439
Carbohydrates	Fermentation	Acetoin, butanediol metabolism	Acetoin (diacetyl) reductase (EC 1.1.1.304)	fig|6666666.909011.peg.1195
Carbohydrates	Fermentation	Acetoin, butanediol metabolism	2,3-butanediol dehydrogenase, S-alcohol forming, (R)-acetoin-specific (EC 1.1.1.4)	fig|6666666.909011.peg.1195
Carbohydrates	Sugar alcohols	Glycerol and Glycerol-3-phosphate Uptake and Utilization	GlpG protein (membrane protein of glp regulon)	fig|6666666.909011.peg.842
Carbohydrates	Sugar alcohols	Glycerol and Glycerol-3-phosphate Uptake and Utilization	Glycerophosphoryl diester phosphodiesterase (EC 3.1.4.46)	fig|6666666.909011.peg.1434, fig|6666666.909011.peg.1598, fig|6666666.909011.peg.1687
Carbohydrates	Sugar alcohols	Glycerol and Glycerol-3-phosphate Uptake and Utilization	Glycerol-3-phosphate transporter	fig|6666666.909011.peg.1223, fig|6666666.909011.peg.1789
Carbohydrates	Sugar alcohols	Glycerol and Glycerol-3-phosphate Uptake and Utilization	Glycerol-3-phosphate dehydrogenase [NAD(P)+] (EC 1.1.1.94)	fig|6666666.909011.peg.529
Carbohydrates	Sugar alcohols	Glycerol and Glycerol-3-phosphate Uptake and Utilization	Glycerol kinase (EC 2.7.1.30)	fig|6666666.909011.peg.1813
Carbohydrates	Sugar alcohols	Glycerol and Glycerol-3-phosphate Uptake and Utilization	Glycerol uptake facilitator protein	fig|6666666.909011.peg.1558
Carbohydrates	Monosaccharides	Mannose Metabolism	Phosphomannomutase (EC 5.4.2.8)	fig|6666666.909011.peg.591
Carbohydrates	Monosaccharides	Mannose Metabolism	PTS system, mannose-specific IIB component (EC 2.7.1.69)	fig|6666666.909011.peg.276
Carbohydrates	Monosaccharides	Mannose Metabolism	PTS system, mannose-specific IIC component (EC 2.7.1.69)	fig|6666666.909011.peg.277
Carbohydrates	Monosaccharides	Mannose Metabolism	PTS system, mannose-specific IIA component (EC 2.7.1.69)	fig|6666666.909011.peg.276
Carbohydrates	Monosaccharides	Mannose Metabolism	Mannose-6-phosphate isomerase (EC 5.3.1.8)	fig|6666666.909011.peg.272
Carbohydrates	Monosaccharides	Mannose Metabolism	Putative regulator of the mannose operon, ManO	fig|6666666.909011.peg.279
Carbohydrates	Monosaccharides	Mannose Metabolism	PTS system, mannose-specific IID component (EC 2.7.1.69)	fig|6666666.909011.peg.278
Carbohydrates	Monosaccharides	D-ribose utilization	Ribose operon repressor	fig|6666666.909011.peg.905
Carbohydrates	Monosaccharides	D-ribose utilization	Ribokinase (EC 2.7.1.15)	fig|6666666.909011.peg.910, fig|6666666.909011.peg.1232, fig|6666666.909011.peg.1236, fig|6666666.909011.peg.1663
Carbohydrates	Monosaccharides	D-ribose utilization	Ribose 5-phosphate isomerase A (EC 5.3.1.6)	fig|6666666.909011.peg.444, fig|6666666.909011.peg.1226
Carbohydrates	Monosaccharides	D-ribose utilization	Ribose ABC transport system, high affinity permease RbsD (TC 3.A.1.2.1)	fig|6666666.909011.peg.1231
Carbohydrates	Monosaccharides	Deoxyribose and Deoxynucleoside Catabolism	Ribokinase (EC 2.7.1.15)	fig|6666666.909011.peg.910, fig|6666666.909011.peg.1232, fig|6666666.909011.peg.1236, fig|6666666.909011.peg.1663
Carbohydrates	Monosaccharides	Deoxyribose and Deoxynucleoside Catabolism	Deoxyribonucleoside regulator DeoR (transcriptional repressor)	fig|6666666.909011.peg.1233
Carbohydrates	Monosaccharides	Deoxyribose and Deoxynucleoside Catabolism	Deoxyribose-phosphate aldolase (EC 4.1.2.4)	fig|6666666.909011.peg.1234
Carbohydrates	Monosaccharides	D-gluconate and ketogluconates metabolism	Glucose 1-dehydrogenase (EC 1.1.1.47)	fig|6666666.909011.peg.82
Carbohydrates	Monosaccharides	D-gluconate and ketogluconates metabolism	Gluconate permease, Bsu4004 homolog	fig|6666666.909011.peg.1306
Carbohydrates	Monosaccharides	D-gluconate and ketogluconates metabolism	6-phosphogluconate dehydrogenase, decarboxylating (EC 1.1.1.44)	fig|6666666.909011.peg.633
Carbohydrates	Monosaccharides	D-gluconate and ketogluconates metabolism	Gluconokinase (EC 2.7.1.12)	fig|6666666.909011.peg.1307
Carbohydrates	Monosaccharides	D-galactarate, D-glucarate and D-glycerate catabolism	2-hydroxy-3-oxopropionate reductase (EC 1.1.1.60)	fig|6666666.909011.peg.911
Carbohydrates	Monosaccharides	D-galactarate, D-glucarate and D-glycerate catabolism	D-glycerate transporter (predicted)	fig|6666666.909011.peg.1783, fig|6666666.909011.peg.1784
Carbohydrates	Monosaccharides	D-galactarate, D-glucarate and D-glycerate catabolism	Glycerate kinase (EC 2.7.1.31)	fig|6666666.909011.peg.1785
Carbohydrates	Monosaccharides	D-galactarate, D-glucarate and D-glycerate catabolism - gjo	2-hydroxy-3-oxopropionate reductase (EC 1.1.1.60)	fig|6666666.909011.peg.911
Carbohydrates	Monosaccharides	D-galactarate, D-glucarate and D-glycerate catabolism - gjo	D-glycerate transporter (predicted)	fig|6666666.909011.peg.1783, fig|6666666.909011.peg.1784
Carbohydrates	Monosaccharides	D-galactarate, D-glucarate and D-glycerate catabolism - gjo	Glycerate kinase (EC 2.7.1.31)	fig|6666666.909011.peg.1785
