# Supplementary material for: Functional genomics of the lactic acid bacterium Limosilactobacillus fermentum LAB-1: metabolic, probiotic and biotechnological perspectives
Source: Heliyon. 2022 Nov 5;8(11):e11412. doi: 10.1016/j.heliyon.2022.e11412 (PMC9647476; doi:10.1016/j.heliyon.2022.e11412)
Supplement: KEGG Mapper Reconstruction.xlsx [file mmc2.xlsx]

## Sheet: Pathway
Metabolism
	Global and overview maps
		01100 Metabolic pathways (321)
		01110 Biosynthesis of secondary metabolites (151)
		01120 Microbial metabolism in diverse environments (69)
		01200 Carbon metabolism (39)
		01210 2-Oxocarboxylic acid metabolism (10)
		01212 Fatty acid metabolism (11)
		01230 Biosynthesis of amino acids (62)
		01232 Nucleotide metabolism (29)
		01250 Biosynthesis of nucleotide sugars (19)
		01240 Biosynthesis of cofactors (70)
		01220 Degradation of aromatic compounds (3)
	Carbohydrate metabolism
		00010 Glycolysis / Gluconeogenesis (17)
		00020 Citrate cycle (TCA cycle) (7)
		00030 Pentose phosphate pathway (14)
		00040 Pentose and glucuronate interconversions (3)
		00051 Fructose and mannose metabolism (6)
		00052 Galactose metabolism (15)
		00500 Starch and sucrose metabolism (12)
		00520 Amino sugar and nucleotide sugar metabolism (18)
		00620 Pyruvate metabolism (23)
		00630 Glyoxylate and dicarboxylate metabolism (6)
		00640 Propanoate metabolism (8)
		00650 Butanoate metabolism (12)
		00660 C5-Branched dibasic acid metabolism (2)
		00562 Inositol phosphate metabolism (2)
	Energy metabolism
		00190 Oxidative phosphorylation (14)
		00195 Photosynthesis (8)
		00710 Carbon fixation in photosynthetic organisms (7)
		00720 Carbon fixation pathways in prokaryotes (10)
		00680 Methane metabolism (7)
		00910 Nitrogen metabolism (7)
		00920 Sulfur metabolism (4)
	Lipid metabolism
		00061 Fatty acid biosynthesis (9)
		00062 Fatty acid elongation (1)
		00071 Fatty acid degradation (4)
		00561 Glycerolipid metabolism (11)
		00564 Glycerophospholipid metabolism (8)
		00600 Sphingolipid metabolism (2)
	Nucleotide metabolism
		00230 Purine metabolism (37)
		00240 Pyrimidine metabolism (25)
	Amino acid metabolism
		00250 Alanine, aspartate and glutamate metabolism (17)
		00260 Glycine, serine and threonine metabolism (13)
		00270 Cysteine and methionine metabolism (22)
		00280 Valine, leucine and isoleucine degradation (6)
		00290 Valine, leucine and isoleucine biosynthesis (2)
		00300 Lysine biosynthesis (14)
		00310 Lysine degradation (4)
		00220 Arginine biosynthesis (12)
		00330 Arginine and proline metabolism (7)
		00340 Histidine metabolism (5)
		00350 Tyrosine metabolism (5)
		00360 Phenylalanine metabolism (2)
		00380 Tryptophan metabolism (4)
		00400 Phenylalanine, tyrosine and tryptophan biosynthesis (5)
	Metabolism of other amino acids
		00430 Taurine and hypotaurine metabolism (3)
		00450 Selenocompound metabolism (7)
		00460 Cyanoamino acid metabolism (2)
		00470 D-Amino acid metabolism (10)
		00480 Glutathione metabolism (7)
	Glycan biosynthesis and metabolism
		00603 Glycosphingolipid biosynthesis - globo and isoglobo series (1)
		00541 O-Antigen nucleotide sugar biosynthesis (9)
		00550 Peptidoglycan biosynthesis (18)
		00552 Teichoic acid biosynthesis (10)
		00511 Other glycan degradation (1)
	Metabolism of cofactors and vitamins
		00730 Thiamine metabolism (9)
		00740 Riboflavin metabolism (10)
		00750 Vitamin B6 metabolism (3)
		00760 Nicotinate and nicotinamide metabolism (7)
		00770 Pantothenate and CoA biosynthesis (8)
		00780 Biotin metabolism (5)
		00785 Lipoic acid metabolism (1)
		00790 Folate biosynthesis (13)
		00670 One carbon pool by folate (9)
		00830 Retinol metabolism (1)
		00130 Ubiquinone and other terpenoid-quinone biosynthesis (7)
	Metabolism of terpenoids and polyketides
		00900 Terpenoid backbone biosynthesis (11)
		00908 Zeatin biosynthesis (1)
		00281 Geraniol degradation (1)
		01051 Biosynthesis of ansamycins (1)
		00523 Polyketide sugar unit biosynthesis (4)
		01054 Nonribosomal peptide structures (1)
		01055 Biosynthesis of vancomycin group antibiotics (1)
	Biosynthesis of other secondary metabolites
		00960 Tropane, piperidine and pyridine alkaloid biosynthesis (1)
		00966 Glucosinolate biosynthesis (1)
		00311 Penicillin and cephalosporin biosynthesis (1)
		00332 Carbapenem biosynthesis (2)
		00261 Monobactam biosynthesis (4)
		00521 Streptomycin biosynthesis (7)
		00524 Neomycin, kanamycin and gentamicin biosynthesis (1)
		00525 Acarbose and validamycin biosynthesis (2)
		00401 Novobiocin biosynthesis (2)
		00333 Prodigiosin biosynthesis (3)
		00998 Biosynthesis of various antibiotics (1)
		00999 Biosynthesis of various plant secondary metabolites (1)
	Xenobiotics biodegradation and metabolism
		00362 Benzoate degradation (2)
		00627 Aminobenzoate degradation (2)
		00625 Chloroalkane and chloroalkene degradation (2)
		00622 Xylene degradation (1)
		00643 Styrene degradation (1)
		00930 Caprolactam degradation (1)
		00621 Dioxin degradation (1)
		00626 Naphthalene degradation (2)
		00980 Metabolism of xenobiotics by cytochrome P450 (1)
		00982 Drug metabolism - cytochrome P450 (1)
		00983 Drug metabolism - other enzymes (8)
Genetic Information Processing
	Transcription
		03020 RNA polymerase (5)
	Translation
		03010 Ribosome (53)
		00970 Aminoacyl-tRNA biosynthesis (25)
		03008 Ribosome biogenesis in eukaryotes (1)
	Folding, sorting and degradation
		03060 Protein export (10)
		04141 Protein processing in endoplasmic reticulum (1)
		04122 Sulfur relay system (9)
		03018 RNA degradation (9)
	Replication and repair
		03030 DNA replication (15)
		03410 Base excision repair (9)
		03420 Nucleotide excision repair (7)
		03430 Mismatch repair (16)
		03440 Homologous recombination (19)
Environmental Information Processing
	Membrane transport
		02010 ABC transporters (30)
		02060 Phosphotransferase system (PTS) (11)
		03070 Bacterial secretion system (8)
	Signal transduction
		02020 Two-component system (31)
		04016 MAPK signaling pathway - plant (2)
		04066 HIF-1 signaling pathway (6)
		04070 Phosphatidylinositol signaling system (2)
Cellular Processes
	Transport and catabolism
		04146 Peroxisome (2)
	Cell growth and death
		04112 Cell cycle - Caulobacter (11)
		04217 Necroptosis (1)
	Cellular community - prokaryotes
		02024 Quorum sensing (13)
		05111 Biofilm formation - Vibrio cholerae (1)
		02025 Biofilm formation - Pseudomonas aeruginosa (1)
		02026 Biofilm formation - Escherichia coli (1)
	Cell motility
		02040 Flagellar assembly (2)
Organismal Systems
	Immune system
		04621 NOD-like receptor signaling pathway (1)
	Endocrine system
		04922 Glucagon signaling pathway (5)
		03320 PPAR signaling pathway (2)
		04917 Prolactin signaling pathway (1)
		04918 Thyroid hormone synthesis (1)
	Digestive system
		04975 Fat digestion and absorption (1)
		04978 Mineral absorption (2)
	Nervous system
		04724 Glutamatergic synapse (1)
		04727 GABAergic synapse (1)
	Aging
		04212 Longevity regulating pathway - worm (3)
	Environmental adaptation
		04626 Plant-pathogen interaction (2)
Human Diseases
	Cancer: overview
		05200 Pathways in cancer (1)
		05206 MicroRNAs in cancer (1)
		05205 Proteoglycans in cancer (1)
		05203 Viral carcinogenesis (1)
		05230 Central carbon metabolism in cancer (7)
	Cancer: specific types
		05211 Renal cell carcinoma (1)
	Infectious disease: viral
		05165 Human papillomavirus infection (1)
	Infectious disease: bacterial
		05130 Pathogenic Escherichia coli infection (1)
		05132 Salmonella infection (2)
		05134 Legionellosis (2)
		05150 Staphylococcus aureus infection (5)
		05152 Tuberculosis (3)
	Infectious disease: parasitic
		05146 Amoebiasis (2)
	Immune disease
		05340 Primary immunodeficiency (1)
	Neurodegenerative disease
		05010 Alzheimer disease (1)
		05012 Parkinson disease (1)
	Cardiovascular disease
		05417 Lipid and atherosclerosis (1)
		05418 Fluid shear stress and atherosclerosis (2)
		05415 Diabetic cardiomyopathy (6)
	Endocrine and metabolic disease
		04930 Type II diabetes mellitus (1)
		04940 Type I diabetes mellitus (1)
		04931 Insulin resistance (1)
		04934 Cushing syndrome (1)
	Drug resistance: antimicrobial
		01501 beta-Lactam resistance (2)
		01502 Vancomycin resistance (5)
		01503 Cationic antimicrobial peptide (CAMP) resistance (7)
	Drug resistance: antineoplastic
		01524 Platinum drug resistance (1)
		01523 Antifolate resistance (4)

## Sheet: Brite
Genes and Proteins
	Orthologs, modules and networks
		ko00001 KEGG Orthology (KO) (969)
	Protein families: metabolism
		ko01000 Enzymes (545)
		ko01001 Protein kinases (5)
		ko01009 Protein phosphatases and associated proteins (1)
		ko01002 Peptidases and inhibitors (36)
		ko01003 Glycosyltransferases (5)
		ko01005 Lipopolysaccharide biosynthesis proteins (4)
		ko01011 Peptidoglycan biosynthesis and degradation proteins (17)
		ko01004 Lipid biosynthesis proteins (10)
		ko01008 Polyketide biosynthesis proteins (1)
		ko01006 Prenyltransferases (4)
		ko01007 Amino acid related enzymes (29)
		ko00194 Photosynthesis proteins (8)
	Protein families: genetic information processing
		ko03000 Transcription factors (28)
		ko03021 Transcription machinery (11)
		ko03019 Messenger RNA biogenesis (13)
		ko03011 Ribosome (53)
		ko03009 Ribosome biogenesis (43)
		ko03016 Transfer RNA biogenesis (48)
		ko03012 Translation factors (14)
		ko03110 Chaperones and folding catalysts (17)
		ko04131 Membrane trafficking (4)
		ko03032 DNA replication proteins (25)
		ko03036 Chromosome and associated proteins (32)
		ko03400 DNA repair and recombination proteins (64)
		ko03029 Mitochondrial biogenesis (24)
	Protein families: signaling and cellular processes
		ko02000 Transporters (121)
		ko02044 Secretion system (18)
		ko02042 Bacterial toxins (2)
		ko02022 Two-component system (8)
		ko02035 Bacterial motility proteins (2)
		ko04812 Cytoskeleton proteins (4)
		ko04147 Exosome (26)
		ko02048 Prokaryotic defense system (22)
		ko01504 Antimicrobial resistance genes (6)

## Sheet: Module
Pathway modules
	Carbohydrate metabolism
		Central carbohydrate metabolism
			M00001 Glycolysis (Embden-Meyerhof pathway), glucose => pyruvate (8) (2 blocks missing 7/9)
			M00002 Glycolysis, core module involving three-carbon compounds (6) (complete 5/5)
			M00003 Gluconeogenesis, oxaloacetate => fructose-6P (5) (2 blocks missing 5/7)
			M00307 Pyruvate oxidation, pyruvate => acetyl-CoA (4) (complete 1/1)
			M00009 Citrate cycle (TCA cycle, Krebs cycle) (4) (incomplete 2/8)
			M00010 Citrate cycle, first carbon oxidation, oxaloacetate => 2-oxoglutarate (1) (2 blocks missing 1/3)
			M00011 Citrate cycle, second carbon oxidation, 2-oxoglutarate => oxaloacetate (3) (incomplete 1/5)
			M00004 Pentose phosphate pathway (Pentose phosphate cycle) (8) (complete 7/7)
			M00006 Pentose phosphate pathway, oxidative phase, glucose 6P => ribulose 5P (3) (complete 2/2)
			M00007 Pentose phosphate pathway, non-oxidative phase, fructose 6P => ribose 5P (4) (complete 4/4)
			M00580 Pentose phosphate pathway, archaea, fructose 6P => ribose 5P (1) (1 block missing 1/2)
			M00005 PRPP biosynthesis, ribose 5P => PRPP (1) (complete 1/1)
			M00008 Entner-Doudoroff pathway, glucose-6P => glyceraldehyde-3P + pyruvate (2) (2 blocks missing 2/4)
			M00308 Semi-phosphorylative Entner-Doudoroff pathway, gluconate => glycerate-3P (2) (incomplete 1/4)
		Other carbohydrate metabolism
			M00632 Galactose degradation, Leloir pathway, galactose => alpha-D-glucose-1P (4) (complete 4/4)
			M00552 D-galactonate degradation, De Ley-Doudoroff pathway, D-galactonate => glycerate-3P (2) (incomplete 2/5)
			M00129 Ascorbate biosynthesis, animals, glucose-1P => ascorbate (1) (incomplete 1/7)
			M00114 Ascorbate biosynthesis, plants, fructose-6P => ascorbate (1) (incomplete 1/8)
			M00855 Glycogen degradation, glycogen => glucose-6P (1) (2 blocks missing 1/3)
			M00549 Nucleotide sugar biosynthesis, glucose => UDP-glucose (3) (complete 3/3)
			M00554 Nucleotide sugar biosynthesis, galactose => UDP-galactose (2) (complete 2/2)
			M00892 UDP-N-acetyl-D-glucosamine biosynthesis, eukaryotes, glucose => UDP-GlcNAc (2) (incomplete 2/6)
			M00909 UDP-N-acetyl-D-glucosamine biosynthesis, prokaryotes, glucose => UDP-GlcNAc (5) (complete 5/5)
			M00373 Ethylmalonyl pathway (1) (incomplete 1/12)
			M00740 Methylaspartate cycle (1) (incomplete 1/11)
			M00532 Photorespiration (3) (incomplete 1/10)
			M00131 Inositol phosphate metabolism, Ins(1,3,4,5)P4 => Ins(1,3,4)P3 => myo-inositol (1) (incomplete 1/4)
	Energy metabolism
		Carbon fixation
			M00165 Reductive pentose phosphate cycle (Calvin cycle) (4) (incomplete 5/11)
			M00166 Reductive pentose phosphate cycle, ribulose-5P => glyceraldehyde-3P (2) (2 blocks missing 2/4)
			M00167 Reductive pentose phosphate cycle, glyceraldehyde-3P => ribulose-5P (2) (incomplete 3/7)
			M00173 Reductive citrate cycle (Arnon-Buchanan cycle) (3) (incomplete 2/10)
			M00376 3-Hydroxypropionate bi-cycle (3) (incomplete 1/13)
			M00375 Hydroxypropionate-hydroxybutylate cycle (1) (incomplete 1/14)
			M00374 Dicarboxylate-hydroxybutyrate cycle (1) (incomplete 1/13)
			M00377 Reductive acetyl-CoA pathway (Wood-Ljungdahl pathway) (2) (incomplete 2/7)
			M00579 Phosphate acetyltransferase-acetate kinase pathway, acetyl-CoA => acetate (2) (complete 2/2)
		Methane metabolism
			M00357 Methanogenesis, acetate => methane (2) (incomplete 1/5)
			M00346 Formaldehyde assimilation, serine pathway (2) (incomplete 2/9)
		ATP synthesis
			M00157 F-type ATPase, prokaryotes and chloroplasts (8) (complete 1/1)
	Lipid metabolism
		Fatty acid metabolism
			M00082 Fatty acid biosynthesis, initiation (4) (1 block missing 1/2)
			M00083 Fatty acid biosynthesis, elongation (5) (complete 1/1)
			M00873 Fatty acid biosynthesis in mitochondria, animals (2) (incomplete 1/6)
			M00874 Fatty acid biosynthesis in mitochondria, fungi (3) (incomplete 2/6)
		Lipid metabolism
			M00088 Ketone body biosynthesis, acetyl-CoA => acetoacetate/3-hydroxybutyrate/acetone (2) (incomplete 2/5)
			M00089 Triacylglycerol biosynthesis (1) (incomplete 1/4)
			M00093 Phosphatidylethanolamine (PE) biosynthesis, PA => PS => PE (1) (2 blocks missing 1/3)
	Nucleotide metabolism
		Purine metabolism
			M00048 Inosine monophosphate biosynthesis, PRPP + glutamine => IMP (12) (complete 8/8)
			M00049 Adenine ribonucleotide biosynthesis, IMP => ADP,ATP (4) (complete 4/4)
			M00050 Guanine ribonucleotide biosynthesis, IMP => GDP,GTP (4) (complete 4/4)
		Pyrimidine metabolism
			M00051 Uridine monophosphate biosynthesis, glutamine (+ PRPP) => UMP (7) (1 block missing 2/3)
			M00052 Pyrimidine ribonucleotide biosynthesis, UMP => UDP/UTP,CDP/CTP (3) (complete 3/3)
			M00053 Pyrimidine deoxyribonuleotide biosynthesis, CDP => dCTP (3) (complete 2/2)
			M00938 Pyrimidine deoxyribonuleotide biosynthesis, UDP => dTTP (6) (complete 5/5)
	Amino acid metabolism
		Serine and threonine metabolism
			M00020 Serine biosynthesis, glycerate-3P => serine (2) (1 block missing 2/3)
			M00018 Threonine biosynthesis, aspartate => homoserine => threonine (5) (complete 5/5)
			M00033 Ectoine biosynthesis, aspartate => ectoine (2) (incomplete 2/5)
		Cysteine and methionine metabolism
			M00021 Cysteine biosynthesis, serine => cysteine (1) (1 block missing 1/2)
			M00609 Cysteine biosynthesis, methionine => cysteine (3) (incomplete 3/6)
			M00017 Methionine biosynthesis, apartate => homoserine => methionine (8) (complete 7/7)
			M00034 Methionine salvage pathway (3) (incomplete 2/8)
			M00035 Methionine degradation (2) (2 blocks missing 2/4)
			M00368 Ethylene biosynthesis, methionine => ethylene (1) (2 blocks missing 1/3)
		Branched-chain amino acid metabolism
			M00019 Valine/isoleucine biosynthesis, pyruvate => valine / 2-oxobutanoate => isoleucine (2) (incomplete 1/4)
			M00570 Isoleucine biosynthesis, threonine => 2-oxobutanoate => isoleucine (2) (incomplete 1/5)
			M00036 Leucine degradation, leucine => acetoacetate + acetyl-CoA (2) (incomplete 1/6)
		Lysine metabolism
			M00016 Lysine biosynthesis, succinyl-DAP pathway, aspartate => lysine (8) (1 block missing 8/9)
			M00525 Lysine biosynthesis, acetyl-DAP pathway, aspartate => lysine (9) (complete 9/9)
			M00526 Lysine biosynthesis, DAP dehydrogenase pathway, aspartate => lysine (5) (1 block missing 5/6)
			M00527 Lysine biosynthesis, DAP aminotransferase pathway, aspartate => lysine (6) (1 block missing 6/7)
		Arginine and proline metabolism
			M00028 Ornithine biosynthesis, glutamate => ornithine (4) (complete 4/4)
			M00844 Arginine biosynthesis, ornithine => arginine (3) (complete 3/3)
			M00845 Arginine biosynthesis, glutamate => acetylcitrulline => arginine (4) (incomplete 4/7)
			M00029 Urea cycle (4) (1 block missing 4/5)
			M00015 Proline biosynthesis, glutamate => proline (3) (complete 2/2)
		Polyamine biosynthesis
			M00134 Polyamine biosynthesis, arginine => ornithine => putrescine (1) (1 block missing 1/2)
		Histidine metabolism
			M00026 Histidine biosynthesis, PRPP => histidine (4) (incomplete 1/6)
		Aromatic amino acid metabolism
			M00022 Shikimate pathway, phosphoenolpyruvate + erythrose-4P => chorismate (3) (2 blocks missing 2/4)
		Other amino acid metabolism
			M00027 GABA (gamma-Aminobutyrate) shunt (1) (2 blocks missing 1/3)
			M00118 Glutathione biosynthesis, glutamate => glutathione (1) (1 block missing 1/2)
	Metabolism of cofactors and vitamins
		Cofactor and vitamin metabolism
			M00127 Thiamine biosynthesis, prokaryotes, AIR (+ DXP/tyrosine) => TMP/TPP (3) (incomplete 2/7)
			M00895 Thiamine biosynthesis, prokaryotes, AIR (+ DXP/glycine) => TMP/TPP (3) (incomplete 3/9)
			M00896 Thiamine biosynthesis, archaea, AIR (+ NAD+) => TMP/TPP (2) (incomplete 1/4)
			M00897 Thiamine biosynthesis, plants, AIR (+ NAD+) => TMP/thiamine/TPP (1) (incomplete 1/5)
			M00898 Thiamine biosynthesis, pyridoxal-5P => TMP/thiamine/TPP (1) (incomplete 1/5)
			M00899 Thiamine salvage pathway, HMP/HET => TMP (3) (complete 2/2)
			M00125 Riboflavin biosynthesis, plants and bacteria, GTP => riboflavin/FMN/FAD (7) (complete 7/7)
			M00911 Riboflavin biosynthesis, fungi, GTP => riboflavin/FMN/FAD (2) (incomplete 2/8)
			M00124 Pyridoxal-P biosynthesis, erythrose-4P => pyridoxal-P (1) (incomplete 1/6)
			M00115 NAD biosynthesis, aspartate => quinolinate => NAD (2) (incomplete 2/5)
			M00912 NAD biosynthesis, tryptophan => quinolinate => NAD (2) (incomplete 2/8)
			M00119 Pantothenate biosynthesis, valine/L-aspartate => pantothenate (2) (incomplete 2/5)
			M00913 Pantothenate biosynthesis, 2-oxoisovalerate/spermine => pantothenate (1) (incomplete 1/5)
			M00120 Coenzyme A biosynthesis, pantothenate => CoA (4) (complete 3/3)
			M00914 Coenzyme A biosynthesis, archaea, 2-oxoisovalerate => 4-phosphopantoate => CoA (2) (incomplete 2/7)
			M00572 Pimeloyl-ACP biosynthesis, BioC-BioH pathway, malonyl-ACP => pimeloyl-ACP (4) (2 blocks missing 4/6)
			M00126 Tetrahydrofolate biosynthesis, GTP => THF (6) (1 block missing 4/5)
			M00840 Tetrahydrofolate biosynthesis, mediated by ribA and trpF, GTP => THF (3) (incomplete 3/6)
			M00841 Tetrahydrofolate biosynthesis, mediated by PTPS, GTP => THF (2) (incomplete 2/5)
			M00842 Tetrahydrobiopterin biosynthesis, GTP => BH4 (1) (2 blocks missing 1/3)
			M00843 L-threo-Tetrahydrobiopterin biosynthesis, GTP => L-threo-BH4 (1) (2 blocks missing 1/3)
			M00880 Molybdenum cofactor biosynthesis, GTP => molybdenum cofactor (5) (complete 3/3)
			M00140 C1-unit interconversion, prokaryotes (3) (complete 3/3)
			M00141 C1-unit interconversion, eukaryotes (1) (1 block missing 1/2)
			M00117 Ubiquinone biosynthesis, prokaryotes, chorismate (+ polyprenyl-PP) => ubiquinol (1) (incomplete 1/9)
			M00116 Menaquinone biosynthesis, chorismate (+ polyprenyl-PP) => menaquinol (6) (incomplete 6/9)
			M00932 Phylloquinone biosynthesis, chorismate (+ phytyl-PP) => phylloquinol (4) (incomplete 3/7)
	Biosynthesis of terpenoids and polyketides
		Terpenoid backbone biosynthesis
			M00095 C5 isoprenoid biosynthesis, mevalonate pathway (6) (1 block missing 6/7)
			M00849 C5 isoprenoid biosynthesis, mevalonate pathway, archaea (5) (2 blocks missing 4/6)
			M00096 C5 isoprenoid biosynthesis, non-mevalonate pathway (3) (incomplete 3/8)
			M00364 C10-C20 isoprenoid biosynthesis, bacteria (2) (complete 2/2)
			M00365 C10-C20 isoprenoid biosynthesis, archaea (1) (1 block missing 1/2)
			M00366 C10-C20 isoprenoid biosynthesis, plants (2) (2 blocks missing 2/4)
			M00367 C10-C20 isoprenoid biosynthesis, non-plant eukaryotes (1) (2 blocks missing 1/3)
		Polyketide sugar unit biosynthesis
			M00793 dTDP-L-rhamnose biosynthesis (4) (complete 3/3)
	Signature modules
	Gene set
		Drug resistance
			M00725 Cationic antimicrobial peptide (CAMP) resistance, dltABCD operon (4) (2 blocks missing 1/3)
			M00726 Cationic antimicrobial peptide (CAMP) resistance, lysyl-phosphatidylglycerol (L-PG) synthase MprF (1) (2 blocks missing 1/3)
			M00705 Multidrug resistance, efflux pump MepA (1) (1 block missing 1/2)
	Module set	Metabolic capacity
			M00618 Acetogen (0) (1 block missing 1/2)
			M00615 Nitrate assimilation (1) (1 block missing 1/2)
