# Supplementary material for: Functional genomics of the lactic acid bacterium Limosilactobacillus fermentum LAB-1: metabolic, probiotic and biotechnological perspectives
Source: Heliyon. 2022 Nov 5;8(11):e11412. doi: 10.1016/j.heliyon.2022.e11412 (PMC9647476; doi:10.1016/j.heliyon.2022.e11412)
Supplement: Central Carbohydrate Metabolism.xlsx [file mmc3.xlsx]

## Sheet: Central carbohydrate metabolism
	KO numbers and respective protein accession numbers of the complete pathways in central carbohydrate mebolism
	M00002 Glycolysis, core module involving three-carbon compounds (6) (complete 5/5)
	K00134
	MCE0560226.1
	K00873
	MCE0559986.1
	K00927
	MCE0560227.1
	K01689
	MCE0560229.1
	K01803
	MCE0560228.1, MCE0561039.1
	K01834
	MCE0559466.1, MCE0560296.1
	M00307 Pyruvate oxidation, pyruvate => acetyl-CoA (4) (complete 1/1)
	K00161
	MCE0559956.1
	K00162
	MCE0559955.1
	K00382
	MCE0559953.1
	K00627
	MCE0559954.1
	M00004 Pentose phosphate pathway (Pentose phosphate cycle) (8) (complete 7/7)
	K00033
	MCE0560504.1
	K00036
	MCE0560503.1
	K00615
	MCE0560925.1, MCE0560928.1
	K00616
	MCE0560926.1
	K01783
	MCE0560332.1
	K01807
	MCE0559470.1, MCE0560927.1
	K01810
	MCE0560678.1, MCE0561044.1
	K07404
	MCE0560418.1, MCE0560768.1
	M00006 Pentose phosphate pathway, oxidative phase, glucose 6P => ribulose 5P (3) (complete 2/2)
	K00033
	MCE0560504.1
	K00036
	MCE0560503.1
	K07404
	MCE0560418.1, MCE0560768.1
	M00007 Pentose phosphate pathway, non-oxidative phase, fructose 6P => ribose 5P (4) (complete 4/4)
	K00615
	MCE0560925.1, MCE0560928.1
	K00616
	MCE0560926.1
	K01783
	MCE0560332.1
	K01807
	MCE0559470.1, MCE0560927.1
	M00005 PRPP biosynthesis, ribose 5P => PRPP (1) (complete 1/1)
	K00948
	MCE0559682.1, MCE0560741.1
