# Supplementary material for: Functional genomics of the lactic acid bacterium Limosilactobacillus fermentum LAB-1: metabolic, probiotic and biotechnological perspectives
Source: Heliyon. 2022 Nov 5;8(11):e11412. doi: 10.1016/j.heliyon.2022.e11412 (PMC9647476; doi:10.1016/j.heliyon.2022.e11412)
Supplement: Carbohydrate-Active enZymes.xlsx [file mmc4.xlsx]

## Sheet: Carbohydrate active enzymes
Carbohydrate-Active enZyme (CAZymes)
Gene ID EC# HMMER eCAMI DIAMOND Signalp #ofTools
JAJTII010000001.1_11 3.2.1.23 GH2(24-622) GH2 GH2 N 3
JAJTII010000002.1_78 N GT51(85-265) GT51 GT51 N 3
JAJTII010000002.1_92 N GH73(165-294) GH73 GH73 Y(1-23) 3
JAJTII010000018.1_17 N GH25(7-164) N GH25 N 2
JAJTII010000018.1_27 N GH25(8-181) GH25+CBM50 CBM50+GH25 N 3
JAJTII010000019.1_1 N GH73(424-555) GH73+CBM50 N Y(1-41) 2
JAJTII010000019.1_10 N GT2(25-172) GT2 GT2 N 3
JAJTII010000019.1_30 N GT4(205-333) GT4 GT4 N 3
JAJTII010000019.1_31 N GT4(161-304) GT4 GT4 N 3
JAJTII010000019.1_4 2.4.1.- GT2(5-166) GT2 GT2 N 3
JAJTII010000019.1_6 N GT2(6-174) GT2 GT2 N 3
JAJTII010000019.1_8 N GT113(11-348) N GT113 N 2
JAJTII010000019.1_9 N GT2(5-108) GT2 GT2 N 3
JAJTII010000020.1_21 N GT28(189-351) GT28 GT28 N 3
JAJTII010000022.1_16 N GT4(323-469) GT4 GT4 N 3
JAJTII010000022.1_17 N GT4(326-478) GT4 GT4 N 3
JAJTII010000025.1_3 3.2.1.22 GH36(11-711) GH36 GH36 N 3
JAJTII010000026.1_14 2.4.1.129 GT51(76-256) GT51 GT51 N 3
JAJTII010000029.1_20 N GT111(5-217) N GT111 N 2
JAJTII010000032.1_2 2.4.1.8 GH65(320-690) GH65 GH65 N 3
JAJTII010000034.1_20 3.2.1.26 GH32(37-340) GH32 GH32 N 3
JAJTII010000038.1_4 N GH73(57-194) GH73 GH73 N 3
JAJTII010000039.1_15 N GT2(10-110) GT2 N N 2
JAJTII010000039.1_18 N GT2(10-155) N N N 1
JAJTII010000040.1_12 N GH73(62-199) GH73 GH73 Y(1-36) 3
JAJTII010000045.1_13 N AA1(72-458) N N N 1
JAJTII010000052.1_8 5.4.99.11|3.2.1.10|3.2.1.20|3.2.1.70|3.2.1.-|2.4.1.- GH13_31(31-382) GH13 GH13_31 N 3
JAJTII010000060.1_2 N GT2(6-122) GT2 N N 2
JAJTII010000065.1_7 N GH73(205-338) CBM50+GH73 CBM50+GH73 Y(1-42) 3
JAJTII010000069.1_5 N GH13_29(25-371) N GH13_29 N 2
JAJTII010000002.1_75 3.2.1.4|3.2.1.91 N CBM5 N Y(1-24) 1
JAJTII010000004.1_15 3.2.1.4 N CBM81 N N 1
JAJTII010000004.1_49 N N CBM50 N Y(1-25) 1
JAJTII010000004.1_50 N N GT0 N N 1
JAJTII010000005.1_14 N N GH0 GH0 N 2
JAJTII010000009.1_28 N N CBM50 N N 1
JAJTII010000012.1_21 N N GT4 N N 1
JAJTII010000015.1_26 N N GH23+CBM50 N Y(1-30) 1
JAJTII010000018.1_14 N N GH23 GH23 N 2
JAJTII010000019.1_2 N N CBM50 N Y(1-41) 1
JAJTII010000022.1_14 N N GT4 N N 1
JAJTII010000038.1_3 N N GH38 N N 1
JAJTII010000047.1_4 N N CBM50+GH23 N Y(1-32) 1
JAJTII010000001.1_12 N N N GH2 N 1
JAJTII010000001.1_90 N N N GH13 N 1
JAJTII010000001.1_104 N N N GT4 N 1
JAJTII010000003.1_14 N N N AA10 N 1
JAJTII010000003.1_28 N N N GH84 N 1
JAJTII010000004.1_4 N N N GH5_11 N 1
JAJTII010000006.1_18 N N N CBM50 N 1
JAJTII010000007.1_36 N N N GH38 N 1
JAJTII010000007.1_42 N N N GH1 N 1
JAJTII010000007.1_45 N N N GT4 N 1
JAJTII010000008.1_22 N N N GT2 N 1
JAJTII010000009.1_17 N N N GH13_30 N 1
JAJTII010000010.1_5 N N N GT2 N 1
JAJTII010000010.1_17 N N N CBM50+GH25 N 1
JAJTII010000011.1_36 N N N GT83 N 1
JAJTII010000012.1_9 N N N GH23 N 1
JAJTII010000012.1_11 N N N GH25 N 1
JAJTII010000012.1_12 N N N GH13_11 N 1
JAJTII010000012.1_23 N N N GT58 N 1
JAJTII010000014.1_9 N N N GH13_31 N 1
JAJTII010000015.1_6 N N N GH13_31 N 1
JAJTII010000016.1_15 N N N GH65 N 1
JAJTII010000016.1_31 N N N GH13_23 N 1
JAJTII010000019.1_7 N N N GT4 N 1
JAJTII010000019.1_26 N N N GT4 N 1
JAJTII010000019.1_32 N N N GT4 N 1
JAJTII010000020.1_12 N N N GT2 N 1
JAJTII010000021.1_23 N N N GT2 N 1
JAJTII010000023.1_11 N N N GT2 N 1
JAJTII010000023.1_16 N N N GT30 N 1
JAJTII010000025.1_2 N N N GH42 N 1
JAJTII010000026.1_1 N N N GT2 N 1
JAJTII010000026.1_21 N N N GH24 N 1
JAJTII010000028.1_13 N N N GH28 N 1
JAJTII010000032.1_11 N N N GT4 N 1
JAJTII010000035.1_5 N N N GH13_3 N 1
JAJTII010000035.1_15 N N N GT4 N 1
JAJTII010000053.1_2 N N N GT2 N 1
JAJTII010000059.1_6 N N N CBM50 N 1
JAJTII010000063.1_1 N N N GH13_3 N 1
JAJTII010000068.1_3 N N N GT4 N 1
JAJTII010000074.1_2 N N N GH13_31 N 1
JAJTII010000080.1_3 N N N GH42 N 1
