# Supplementary material for: Functional genomics of the lactic acid bacterium Limosilactobacillus fermentum LAB-1: metabolic, probiotic and biotechnological perspectives
Source: Heliyon. 2022 Nov 5;8(11):e11412. doi: 10.1016/j.heliyon.2022.e11412 (PMC9647476; doi:10.1016/j.heliyon.2022.e11412)
Supplement: Peptidases.xlsx [file mmc5.xlsx]

## Sheet: Sheet1
	Peptidases encoded in the LAB-1 genome
	Aspartic peptidases
	Family A8: signal peptidase II family
	K03101 lspA; signal peptidase II [EC:3.4.23.36]
	Family A24: type IV prepilin peptidase family
	K02654 pilD, pppA; leader peptidase (prepilin peptidase) / N-methyltransferase [EC:3.4.23.43 2.1.1.-]
	Cysteine peptidases
	Family C1: papain family
	K01372 BLMH, pepC; bleomycin hydrolase [EC:3.4.22.40]
	Family C26: gamma-glutamyl hydrolase family
	K01951 guaA, GMPS; GMP synthase (glutamine-hydrolysing) [EC:6.3.5.2]
	K07010 K07010; putative glutamine amidotransferase
	Family C44
	K00764 purF, PPAT; amidophosphoribosyltransferase [EC:2.4.2.14]
	K00820 glmS, GFPT; glutamine---fructose-6-phosphate transaminase (isomerizing) [EC:2.6.1.16]
	K01953 asnB, ASNS; asparagine synthase (glutamine-hydrolysing) [EC:6.3.5.4]
	Family C56: PfpI endopeptidase family
	K03152 thiJ; protein deglycase [EC:3.5.1.124]
	Family C59
	K24041 yxeI; penicillin V amidase [EC:3.5.1.11]
	Family C60
	K07284 srtA; sortase A [EC:3.4.22.70]
	Family C69
	K08659 pepDA, pepDB; dipeptidase [EC:3.4.-.-]
	Glutamic peptidases
	Family G5: prenyl protease 2 family
	K07052 K07052; CAAX protease family protein
	Metallo peptidases
	Family M1
	K01256 pepN; aminopeptidase N [EC:3.4.11.2]
	Family M3
	K08602 pepF, pepB; oligoendopeptidase F [EC:3.4.24.-]
	Family M13: neprilysin family
	K07386 pepO; putative endopeptidase [EC:3.4.24.-]
	Family M20
	K01274 pepV; beta-Ala-Xaa dipeptidase [EC:3.4.13.-]
	K01439 dapE; succinyl-diaminopimelate desuccinylase [EC:3.5.1.18]
	K01258 pepT; tripeptide aminopeptidase [EC:3.4.11.4]
	K05823 dapL; N-acetyldiaminopimelate deacetylase [EC:3.5.1.47]
	Family M24
	K01265 map; methionyl aminopeptidase [EC:3.4.11.18]
	K01271 pepQ; Xaa-Pro dipeptidase [EC:3.4.13.9]
	K01262 pepP; Xaa-Pro aminopeptidase [EC:3.4.11.9]
	Family M41: FtsH endopeptidase family
	K03798 ftsH, hflB; cell division protease FtsH [EC:3.4.24.-]
	Family M48: Ste24 endopeptidase family
	K03799 htpX; heat shock protein HtpX [EC:3.4.24.-]
	Family M50: S2P protease family
	K11749 rseP; regulator of sigma E protease [EC:3.4.24.-]
	Serine peptidases
	Family S1: chymotrypsin family
	K04771 degP, htrA; serine protease Do [EC:3.4.21.107]
	Family S11: D-Ala-D-Ala carboxypeptidase A family
	K07258 dacC, dacA, dacD; serine-type D-Ala-D-Ala carboxypeptidase (penicillin-binding protein 5/6) [EC:3.4.16.4]
	Family S14: ClpP endopeptidase family
	K01358 clpP, CLPP; ATP-dependent Clp protease, protease subunit [EC:3.4.21.92]
	Family S15
	K01281 pepX; X-Pro dipeptidyl-peptidase [EC:3.4.14.11]
	Family S16: lon protease family
	K01338 lon; ATP-dependent Lon protease [EC:3.4.21.53]
	K07177 K07177; Lon-like protease
	Family S24: LexA family
	K01356 lexA; repressor LexA [EC:3.4.21.88]
	Family S26: signal peptidase I family
	K03100 lepB; signal peptidase I [EC:3.4.21.89]
	Family S33
	K01259 pip; proline iminopeptidase [EC:3.4.11.5]
	Family S54: Rhomboid family
	K19225 gluP; rhomboid protease GluP [EC:3.4.21.105]
