# Supplementary material for: Functional genomics of the lactic acid bacterium Limosilactobacillus fermentum LAB-1: metabolic, probiotic and biotechnological perspectives
Source: Heliyon. 2022 Nov 5;8(11):e11412. doi: 10.1016/j.heliyon.2022.e11412 (PMC9647476; doi:10.1016/j.heliyon.2022.e11412)
Supplement: Transporters.xlsx [file mmc6.xlsx]

## Sheet: Sheet1
Transporters encoded in the LAB-1 genome
ABC transporters, eukaryotic type
	ABCB (MDR/TAP) subfamily
		ABCB-BAC subgroup
		K18888 efrB, efrF; ATP-binding cassette, subfamily B, multidrug efflux pump	MCE0560099.1
	ABCC (CFTR/MRP) subfamily
		ABCC-BAC subgroup
		K16012 cydC; ATP-binding cassette, subfamily C, bacterial CydC	MCE0559492.1
		K16013 cydD; ATP-binding cassette, subfamily C, bacterial CydD	MCE0559491.1
	Other subfamilies
		Other ABC transporters
		K15738 uup; ABC transport system ATP-binding/permease protein	MCE0560004.1
ABC transporters, prokaryotic type
	Mineral and organic ion transporters
		Osmoprotectant transporter
		K05845 opuC; osmoprotectant transport system substrate-binding protein	MCE0561097.1
		K05846 opuBD; osmoprotectant transport system permease protein	MCE0561098.1
			MCE0561100.1
		K05847 opuA; osmoprotectant transport system ATP-binding protein [EC:7.6.2.9]	MCE0561099.1
	Saccharide, polyol, and lipid transporters
		UDP-glucose/iron transporter
		K02069 STAR2, fetB; UDP-glucose/iron transport system permease protein	MCE0561071.1
		K02068 STAR1, fetA; UDP-glucose/iron transport system ATP-binding protein	MCE0561072.1
	Phosphate and amino acid transporters
		Phosphate transporter
		K02040 pstS; phosphate transport system substrate-binding protein	MCE0560315.1
		K02037 pstC; phosphate transport system permease protein	MCE0560314.1
		K02038 pstA; phosphate transport system permease protein	MCE0560313.1
		K02036 pstB; phosphate transport system ATP-binding protein [EC:7.3.2.1]	MCE0560312.1
			MCE0560591.1
		Glutamine transporter
		K10036 glnH; glutamine transport system substrate-binding protein	MCE0561142.1
		K10037 glnP; glutamine transport system permease protein	MCE0561142.1
		K10038 glnQ; glutamine transport system ATP-binding protein [EC:7.4.2.1]	MCE0561141.1
		Cystine transporter
		K02424 fliY, tcyA; L-cystine transport system substrate-binding protein	MCE0560549.1
			MCE0561057.1
		K10009 tcyB, yecS; L-cystine transport system permease protein	MCE0560548.1
			MCE0561056.1
		K10010 tcyC, yecC; L-cystine transport system ATP-binding protein [EC:7.4.2.1]	MCE0560547.1
		Arginine/lysine/histidine transporter
		K23059 artP, artI; arginine/lysine/histidine transporter system substrate-binding protein	MCE0560989.1
			MCE0561212.1
		K17077 artQ; arginine/lysine/histidine transport system permease protein	MCE0560988.1
		K23060 artR, artM; arginine/lysine/histidine transport system ATP-binding protein [EC:7.4.2.1]	MCE0560712.1
		D-Methionine transporter
		K02073 metQ; D-methionine transport system substrate-binding protein	MCE0559663.1
			MCE0560477.1
			MCE0561010.1
		K02072 metI; D-methionine transport system permease protein	MCE0560475.1
		K02071 metN; D-methionine transport system ATP-binding protein	MCE0560476.1
		Putative tryptophan/tyrosine transporter
		K01989 K01989; putative tryptophan/tyrosine transport system substrate-binding protein	MCE0560685.1
		K05832 K05832; putative tryptophan/tyrosine transport system permease protein	MCE0560684.1
		K05833 K05833; putative tryptophan/tyrosine transport system ATP-binding protein	MCE0560683.1
		Putative S-methylcysteine transporter
		K16961 yxeM; putative S-methylcysteine transport system substrate-binding protein	MCE0560065.1
		K16962 yxeN; putative S-methylcysteine transport system permease protein	MCE0560067.1
		K16963 yxeO; putative S-methylcysteine transport system ATP-binding protein	MCE0560068.1
		Putative polar amino acid transporter
		K02030 ABC.PA.S; polar amino acid transport system substrate-binding protein	MCE0559723.1
			MCE0560075.1
		K02029 ABC.PA.P; polar amino acid transport system permease protein	MCE0559721.1
			MCE0560072.1
			MCE0560073.1
		K02028 ABC.PA.A; polar amino acid transport system ATP-binding protein [EC:7.4.2.1]	MCE0559722.1
			MCE0560074.1
	Metallic cation, iron-siderophore and vitamin B12 transporters
		Heme transporter
		K25113 htsA, isdE; heme transport system substrate-binding protein	MCE0560947.1
		K25114 htsB, isdF; heme transport system permease protein	MCE0560948.1
		K25118 isdC; iron-regulated surface determinant protein C	MCE0560946.1
		Iron complex transporter
		K02016 ABC.FEV.S; iron complex transport system substrate-binding protein	MCE0560819.1
		K02015 ABC.FEV.P; iron complex transport system permease protein	MCE0560598.1
		K02013 ABC.FEV.A; iron complex transport system ATP-binding protein [EC:7.2.2.-]	MCE0560597.1
		Biotin transporter
		K03523 bioY; biotin transport system substrate-specific component	MCE0559536.1
		Energy-coupling factor transporter
		K03523 bioY; biotin transport system substrate-specific component	MCE0559536.1
		K16785 ecfT; energy-coupling factor transport system permease protein	MCE0559874.1
			MCE0560836.1
		K16786 ecfA1; energy-coupling factor transport system ATP-binding protein [EC:7.-.-.-]	MCE0559876.1
		K16787 ecfA2; energy-coupling factor transport system ATP-binding protein [EC:7.-.-.-]	MCE0559875.1
		K01552 ecfA; energy-coupling factor transport system ATP-binding protein [EC:7.-.-.-]	MCE0560835.1
		K16925 ykoE; energy-coupling factor transport system permease protein	MCE0559920.1
			MCE0560834.1
		Putative zinc/manganese transporter
		K02077 ABC.ZM.S; zinc/manganese transport system substrate-binding protein	MCE0559677.1
		K02075 ABC.ZM.P; zinc/manganese transport system permease protein	MCE0559679.1
		K02074 ABC.ZM.A; zinc/manganese transport system ATP-binding protein	MCE0559678.1
	ABC-2 type and other transporters
		ABC-2 type transporter
		K25157 ecsB; ABC-2 type transport system permease protein	MCE0559626.1
		K25158 ecsA; ABC-2 type transport system ATP-binding protein	MCE0559627.1
		ABC-2 type transporter
		K01992 ABC-2.P; ABC-2 type transport system permease protein	MCE0561218.1
		K01990 ABC-2.A; ABC-2 type transport system ATP-binding protein	MCE0560391.1
			MCE0561219.1
		Putative ABC transporter
		K02004 ABC.CD.P; putative ABC transport system permease protein	MCE0561112.1
			MCE0561154.1
		K02003 ABC.CD.A; putative ABC transport system ATP-binding protein	MCE0561113.1
			MCE0561155.1
		Orphan ABC ATPase
		K09013 sufC; Fe-S cluster assembly ATP-binding protein	MCE0560814.1
	Solute carrier family (SLC)
		SLC47: Multidrug and Toxin Extrusion (MATE) family
		K18908 mepA; multidrug efflux pump	MCE0560680.1
Major facilitator superfamily (MFS)
	Sugar transporters
		Fucose:H+ symporter (FHS) family [TC:2.A.1.7]
		K02429 fucP; MFS transporter, FHS family, L-fucose permease	MCE0560932.1
	Organic acid transporters
		Metabolite:H+ symporter (MHS) family [TC:2.A.1.6]
		K03761 kgtP; MFS transporter, MHS family, alpha-ketoglutarate permease	MCE0560950.1
		Oxalate:formate antiporter (OFA) family [TC:2.A.1.11]
		K08177 oxlT; MFS transporter, OFA family, oxalate/formate antiporter	MCE0559802.1
		Cyanate porter (CP) family [TC:2.A.1.17]
		K03449 MFS.CP; MFS transporter, CP family, cyanate transporter	MCE0560502.1
	Phosphate and organophosphate transporters
		Organophosphate:Pi antiporter (OPA) family [TC:2.A.1.4]
		K02445 glpT; MFS transporter, OPA family, glycerol-3-phosphate transporter	MCE0560924.1
			MCE0561251.1
	Nitrate/nitrite transporters
		Nitrate/nitrite porter (NNP) family [TC:2.A.1.8]
		K02575 NRT, narK, nrtP, nasA; MFS transporter, NNP family, nitrate/nitrite transporter	MCE0560603.1
	Drug transporters
		Drug:H+ antiporter-1 (12 spanner) (DHA1) family [TC:2.A.1.2]
		K08153 blt; MFS transporter, DHA1 family, multidrug resistance protein	MCE0559670.1
		K08161 mdtG; MFS transporter, DHA1 family, multidrug resistance protein	MCE0559948.1
		K19577 ydhP; MFS transporter, DHA1 family, inner membrane transport protein	MCE0560853.1
			MCE0561166.1
		Drug:H+ antiporter-2 (14 spanner) (DHA2) family [TC:2.A.1.3]
		K18926 lmrB; MFS transporter, DHA2 family, lincomycin resistance protein	MCE0559933.1
	Unknown transporters
		Others
		K08368 yaaU; MFS transporter, putative metabolite transport protein	MCE0559790.1
Phosphotransferase system (PTS)
	Enzyme I and HPr
		Enzyme I [TC:8.A.7]
		K08483 ptsI; phosphoenolpyruvate-protein phosphotransferase (PTS system enzyme I) [EC:2.7.3.9]	MCE0560405.1
			MCE0560931.1
		Phosphocarrier protein HPr [TC:8.A.8]
		K02784 ptsH; phosphocarrier protein HPr	MCE0560404.1
	Enzyme II [TC:4.A]
		Sucrose-specific II component
		K02810 scrA, sacP, sacX, ptsS; sucrose PTS system EIIBCA or EIIBC component [EC:2.7.1.211]	MCE0561208.1
		Beta-glucoside-specific II component
		K02757 bglF, bglP; beta-glucoside PTS system EIICBA component [EC:2.7.1.-]	MCE0561180.1
		Cellobiose-specific II component
		K02761 celB, chbC; cellobiose PTS system EIIC component	MCE0559944.1
		Galactitol-specific II component
		K02773 gatA, sgcA; galactitol PTS system EIIA component [EC:2.7.1.200]	MCE0560761.1
		K02774 gatB, sgcB; galactitol PTS system EIIB component [EC:2.7.1.200]	MCE0560759.1
		K02775 gatC, sgcC; galactitol PTS system EIIC component	MCE0560760.1
			MCE0560939.1
		Mannose-specific II component
		K02794 manX; mannose PTS system EIIAB component [EC:2.7.1.191]	MCE0560256.1
		K02795 manY; mannose PTS system EIIC component	MCE0560257.1
		K02796 manZ; mannose PTS system EIID component	MCE0560258.1
Other transporters
	Aquaporins and small neutral solute transporters [TC:1.A.8]
		Aquaglyceroporins or glycerol-uptake facilitators
		K02440 GLPF; glycerol uptake facilitator protein	MCE0561137.1
		Pores ion channels [TC:1]
		K10716 kch, trkA, mthK, pch; voltage-gated potassium channel	MCE0561312.1
		K03320 amt, AMT, MEP; ammonium transporter, Amt family	MCE0560681.1
		K03282 mscL; large conductance mechanosensitive channel	MCE0560528.1
		K22044 ybiO; moderate conductance mechanosensitive channel	MCE0559753.1
		K03284 corA; magnesium transporter	MCE0560823.1
		K06199 crcB, FEX; fluoride exporter	MCE0561022.1
			MCE0561023.1
		K03699 tlyC; magnesium and cobalt exporter, CNNM family	MCE0559949.1
			MCE0560499.1
		Electrochemical potential-driven transporters [TC:2]
		K16209 lacS, galP, rafP; lactose/raffinose/galactose permease	MCE0560538.1
			MCE0561236.1
		K16211 malY, malT; maltose/moltooligosaccharide transporter	MCE0560722.1
			MCE0561053.1
		K11733 lysP; lysine-specific permease	MCE0559925.1
			MCE0560529.1
		K16235 mmuP; S-methylmethionine transporter	MCE0560079.1
		K03758 arcD, lysl, lysP; arginine:ornithine antiporter / lysine permease	MCE0559517.1
			MCE0559796.1
		K16264 czcD, zitB; cobalt-zinc-cadmium efflux system protein	MCE0560222.1
		K03297 emrE, qac, mmr, smr; small multidrug resistance pump	MCE0560990.1
		K05340 glcU; glucose uptake protein	MCE0561275.1
		K03299 TC.GNTP; gluconate:H+ symporter, GntP family	MCE0561002.1
		K11102 gltP, gltT; proton glutamate symport protein	MCE0560510.1
		K03315 nhaC; Na+:H+ antiporter, NhaC family	MCE0560968.1
		K24163 nhaK; monovalent cation/hydrogen antiporter	MCE0560838.1
		K11748 kefG; glutathione-regulated potassium-efflux system ancillary protein KefG	MCE0560563.1
			MCE0560701.1
		K03498 trkH, trkG, ktrB, ktrD; trk/ktr system potassium uptake protein	MCE0559979.1
		K03499 trkA, ktrA, ktrC; trk/ktr system potassium uptake protein	MCE0559980.1
		K02824 uraA, pyrP; uracil permease	MCE0560113.1
		K16169 pbuX; xanthine permease	MCE0560824.1
		K06901 pbuG, azgA, ghxP, ghxQ, adeQ; adenine/guanine/hypoxanthine permease	MCE0560556.1
		K16323 yxjA, nupG; purine nucleoside transport protein	MCE0560857.1
		K07241 hoxN, nixA; nickel/cobalt transporter (NiCoT) family protein	MCE0561139.1
		K03322 mntH; manganese transport protein	MCE0560537.1
		K13936 mdcF; malonate transporter and related proteins	MCE0559777.1
		K24180 mleP; malate permease and related proteins	MCE0559465.1
			MCE0560856.1
		K03549 kup; KUP system potassium uptake protein	MCE0559937.1
		K23675 fmnP, ribU; riboflavin transporter	MCE0559993.1
		K22736 VIT; vacuolar iron transporter family protein	MCE0560220.1
			MCE0560221.1
		K03588 ftsW, spoVE; cell division protein FtsW	MCE0560750.1
		Transmembrane electron carriers [TC:5]
		K00371 narH, narY, nxrB; nitrate reductase / nitrite oxidoreductase, beta subunit [EC:1.7.5.1 1.7.99.-]	MCE0560620.1
		K00374 narI, narV; nitrate reductase gamma subunit [EC:1.7.5.1 1.7.99.-]	MCE0560622.1
		Accessory factors involved in transport [TC:8]
		K00903 epsB, capB; protein-tyrosine kinase [EC:2.7.10.3]	MCE0560868.1
		K19420 epsA, capA; protein tyrosine kinase modulator	MCE0560671.1
			MCE0560867.1
		Others
		K03811 pnuC; nicotinamide mononucleotide transporter	MCE0559830.1
			MCE0560553.1
		K04758 feoA; ferrous iron transport protein A	MCE0560813.1
		K04759 feoB; ferrous iron transport protein B	MCE0560812.1
