# Supplementary material for: Functional genomics of the lactic acid bacterium Limosilactobacillus fermentum LAB-1: metabolic, probiotic and biotechnological perspectives
Source: Heliyon. 2022 Nov 5;8(11):e11412. doi: 10.1016/j.heliyon.2022.e11412 (PMC9647476; doi:10.1016/j.heliyon.2022.e11412)
Supplement: Stress Response.xlsx [file mmc7.xlsx]

## Sheet: Sheet1
Stress Response
Category	Subsystem	Role
Osmotic stress	Osmoregulation	Glycerol uptake facilitator protein
Osmotic stress	Choline and Betaine Uptake and Betaine Biosynthesis	Glycine betaine ABC transport system, glycine betaine-binding protein OpuAC
Osmotic stress	Choline and Betaine Uptake and Betaine Biosynthesis	Choline binding protein A
Osmotic stress	Choline and Betaine Uptake and Betaine Biosynthesis	L-proline glycine betaine binding ABC transporter protein ProX (TC 3.A.1.12.1)
Osmotic stress	Choline and Betaine Uptake and Betaine Biosynthesis	Glycine betaine ABC transport system, permease protein OpuAB
Oxidative stress	Oxidative stress	Iron-binding ferritin-like antioxidant protein
Oxidative stress	Oxidative stress	transcriptional regulator, Crp/Fnr family
Oxidative stress	Oxidative stress	Zinc uptake regulation protein ZUR
Oxidative stress	Oxidative stress	Non-specific DNA-binding protein Dps
Oxidative stress	Oxidative stress	Ferroxidase (EC 1.16.3.1)
Oxidative stress	Oxidative stress	Redox-sensitive transcriptional regulator (AT-rich DNA-binding protein)
Oxidative stress	Oxidative stress	Peroxide stress regulator PerR, FUR family
Oxidative stress	Glutathione: Biosynthesis and gamma-glutamyl cycle	Glutamate--cysteine ligase (EC 6.3.2.2)
Oxidative stress	Redox-dependent regulation of nucleus processes	Nicotinate phosphoribosyltransferase (EC 2.4.2.11)
Oxidative stress	Redox-dependent regulation of nucleus processes	Nicotinamidase (EC 3.5.1.19)
Oxidative stress	Redox-dependent regulation of nucleus processes	NAD-dependent protein deacetylase of SIR2 family
Oxidative stress	Redox-dependent regulation of nucleus processes	NAD-dependent glyceraldehyde-3-phosphate dehydrogenase (EC 1.2.1.12)
Oxidative stress	Glutathione: Redox cycle	Glutaredoxin-like protein NrdH, required for reduction of Ribonucleotide reductase class Ib
Oxidative stress	Glutaredoxins	Glutaredoxin-like protein NrdH, required for reduction of Ribonucleotide reductase class Ib
Oxidative stress	Cluster containing Glutathione synthetase	Ribosomal RNA small subunit methyltransferase E (EC 2.1.1.-)
Oxidative stress	Cluster containing Glutathione synthetase	Putative Holliday junction resolvase YggF
Cold shock	Cold shock, CspA family of proteins	Cold shock protein CspB
Cold shock	Cold shock, CspA family of proteins	Cold shock protein CspA
Heat shock	Heat shock dnaK gene cluster extended	Heat-inducible transcription repressor HrcA
Heat shock	Heat shock dnaK gene cluster extended	Chaperone protein DnaK
Heat shock	Heat shock dnaK gene cluster extended	Chaperone protein DnaJ
Heat shock	Heat shock dnaK gene cluster extended	Ribosomal RNA small subunit methyltransferase E (EC 2.1.1.-)
Heat shock	Heat shock dnaK gene cluster extended	tmRNA-binding protein SmpB
Heat shock	Heat shock dnaK gene cluster extended	Heat shock protein GrpE
Heat shock	Heat shock dnaK gene cluster extended	DNA replication intiation control protein YabA
Heat shock	Heat shock dnaK gene cluster extended	Translation elongation factor LepA
Heat shock	Heat shock dnaK gene cluster extended	Ribosome-associated heat shock protein implicated in the recycling of the 50S subunit (S4 paralog)
Heat shock	Heat shock dnaK gene cluster extended	Nucleoside 5-triphosphatase RdgB (dHAPTP, dITP, XTP-specific) (EC 3.6.1.15)
Heat shock	Heat shock dnaK gene cluster extended	Ribosomal protein L11 methyltransferase (EC 2.1.1.-)
Heat shock	Heat shock dnaK gene cluster extended	FIG009886: phosphoesterase
Heat shock	Heat shock dnaK gene cluster extended	rRNA small subunit methyltransferase I
Detoxification	Uptake of selenate and selenite	DedA protein
Stress Response - no subcategory	Dimethylarginine metabolism	NG,NG-dimethylarginine dimethylaminohydrolase 1 (EC 3.5.3.18)
Stress Response - no subcategory	Hfl operon	GTP-binding protein HflX
